# Supplementary material for: Profile analysis and prediction of tissue-specific CpG island methylation classes
Source: BMC Bioinformatics. 2009 Apr 21;10:116. doi: 10.1186/1471-2105-10-116 (PMC2683815; doi:10.1186/1471-2105-10-116)
Supplement: Additional file 1 — CGI dataset. This Excel table contains the CGI dataset that formed the foundation for our data-mining approach, as well as the classification of each CGI in the binary and tissue-specific methylation classes. [file 1471-2105-10-116-S1.xls]

## Sheet: CGI_dataset
CGI coordinates (hg18)			CGI methylation data												CGI attribute data (normalized)
Chr_hg18	Start_hg18	Stop_hg18	CD4 T lymphocytes	CD8 T lymphocytes	Dermal fibroblasts	Dermal keratinocytes	Dermal melanocytes	Fetal liver	Fetal skeletal muscle	Heart muscle	Liver	Placenta	Skeletal muscle	Sperm	CpGcluster p-value	Observed/Expected value	Average distance between CpGs	Standard deviation	G+C content	Repetitive element content	Repetitive elements	PhastCon content	PhastCon elements	CG content	GC content	AA content	TT content	TA content	AT content	CA content	TG content	ac content	GT content	AG content	CT content	CC content	GG content	GA content	TC content	Bending	Curvature	Stacking energy	Turns	Twist	Cleavage	Bases per turn	Twist constraint	Tilt constraint	Roll constraint
chr22	17365500	17365700	0.423051	0.514972	0.237639	0.473	0.661546	0.334333	0.260588	0.242069	0.515083	0.423759	0.273488	0.181667	0.00172098	0.391247	0.489372	0.350244	0.119375	0	0	0	0	0.0777211	0.174533	0.501667	0.57	0.24375	0.564773	0.345455	0.428214	0.585	0.293548	0.66	0.485625	0.131087	0.2135	0.6075	0.198864	0.266973	0.559008	0.883598	0.944482	0.943302	0.0863132	0.0551724	0.934413	0.730445	0.617735
chr6	6704664	6704927	0.351846	0.542436	0.393625	0.85	0.403846	0.217	0.00857143	0.481281	0.724759	0.666154	0.318321	0.0579167	0.334012	0.0988974	1	0.438055	0.0959887	0	0	0.219697	0.084596	0	0.0812674	0.626743	0.346768	0.370722	0.429485	0.551676	0.414449	0.65019	0.287011	0.557668	0.553945	0.32121	0.15076	0.487643	0.367266	0.193405	1	0.94709	0.942866	0.941623	0.0222263	0.0551724	0.955368	0.799458	0.441738
chr20	503275	503380	0.5	1	0.55375	0.5	0.64625	0.5	0.5	0.810385	0.502901	0.631	0.86475	0.5	0.280041	0.260938	0.481793	0.526427	0.305786	0	0	0.773585	0.210692	0.0877558	0.222519	0.068254	0.72381	0.116071	0.307359	0.394805	0.370748	0.514286	0.159754	0.139683	0.925	0.360663	0.261429	0.0642857	0.541126	0.474377	0.71721	0.814815	0.900434	0.899446	0.111866	0.0896552	0.767797	0.717355	0.697668
chr6	142451167	142451273	0.347727	0.421742	0.202121	0.187879	0.325682	0.170909	0.235455	0.227958	0.267757	0.229167	0.282841	0	0.00158859	0.301296	0.428572	0.739737	0.293688	0	0	0.934579	0.417445	0.104107	0.195472	0.27044	0.143396	0.344929	0.30446	0.521441	0.367251	0.254717	0.553865	0.968553	0.130896	0.219852	0.287736	0.636792	0.26801	0.485397	0.232117	0.783069	0.882195	0.880729	0.215994	0.110345	0.795173	0.643306	0.376728
chr22	48412285	48412419	0.44781	0.52125	0.5	0.149286	0.5	0.103846	0.0344444	0.103466	0.254474	0.311845	0.0673077	0.933333	0.000174134	0.288777	0.346219	0.522395	0.395985	0	0	0	0	0.134049	0.211277	0.427861	0	0.272854	0.120421	0.360923	0.290512	0.201493	0.375542	0.656716	0.310634	0.26087	0.455224	0.503731	0.381615	0.653527	0.470543	0.748677	0.904783	0.903083	0.189521	0.0896552	0.725634	0.674931	0.41036
chr22	19663756	19663939	0.233636	0.5	0.0390909	0.074	0.5	0.5	0.5	0.109411	0.0428756	0.5	0.0786667	0.0227273	0.0195519	0.192009	0.510924	0.42532	0.297425	0	0	0.146739	0.121377	0.072801	0.115774	0.352459	0.12459	0.133197	0.705415	0.302037	0.340359	0.688525	0.366649	0.520947	0.530738	0.286529	0.433333	0.479508	0.248385	0.451709	0.437683	0.849206	0.895778	0.889757	0.104875	0.103448	0.992604	0.843165	0.57964
chr22	23411827	23412004	0.344685	0.5714	0.114471	0.801515	0.706693	0.149321	0.44325	0.227986	0.348297	0.42143	0.472436	0.0402564	1.33e-12	0.293453	0.254118	0.677023	0.5419	0	0	0	0	0.186711	0.353471	0.121469	0.214689	0.0688559	0.0911659	0.273241	0.30791	0.101695	0.284308	0.580038	0.352754	0.296242	0.516949	0.34322	0.256805	0.896124	0.392672	0.648148	0.947232	0.943576	0.248918	0.0551724	0.657763	0.681818	0.636183
chr6	6845931	6846086	0.332714	0.445667	0.8135	0.021	0.867267	0.1205	0.0575	0.61536	0.804889	0.5245	0.266002	0.7205	0.718941	0.207766	0.761905	0.483261	0.107578	0	0	0	0	0.0289013	0.104172	0.647312	0.44129	0.157258	0.312317	0.579472	0.251152	0.63871	0.270552	0.615054	0.626613	0.225526	0.177097	0.435484	0.47654	0.130922	0.684211	0.920635	0.916403	0.910064	0.0366444	0.0827586	0.932295	0.772893	0.484563
chr20	20381027	20381329	0.325833	0.131389	0.0635088	0	0.078	0.5	0.5	0.422194	0.834313	0.630526	0.377633	0.966	0.000337067	0.162732	0.697922	0.510745	0.166399	0	0	0.884488	0.147415	0.0321754	0.18543	0.33223	0.276821	0.605339	0.64118	0.594822	0.541391	0.476821	0.388806	0.679912	0.321606	0.212208	0.252483	0.469371	0.18814	0.403186	0.538241	0.880952	0.969295	0.967275	0.141677	0.0344828	0.860584	0.596026	0.494349
chr22	22911830	22912127	0.995412	0.992353	0.9575	0.945104	0.894583	0.98	0.910625	0.978098	0.963428	0.9275	0.918366	0.997059	0.000254582	0.11147	0.57754	0.520641	0.339282	0	0	0.446309	0.37472	0.0536618	0.147175	0.217172	0.153535	0.287247	0.217325	0.511785	0.602934	0.787879	0.282394	0.296296	0.513889	0.431562	0.308081	0.431818	0.229568	0.576044	0.610488	0.809524	0.958044	0.957672	0.138298	0.0413793	0.879879	0.794013	0.520326
chr6	87919067	87919232	0.323397	0.438256	0.164744	0.0731667	0.374077	0.344615	0.193077	0.193854	0.399033	0.183718	0.222916	0.0907692	0.00158859	0.361255	0.588236	0.854808	0.0774728	0	0	0	0	0.0562419	0.0612795	0.347475	0.506667	0.738636	0.586777	0.334986	0.61342	0.272727	0.711632	0.444444	0.378409	0.141238	0.277273	0.45	0.482094	0.074691	0.687832	0.931217	0.939719	0.935433	0.108533	0.062069	0.749012	0.458043	0.22671
chr6	30051035	30051189	0.316185	0.247222	0.558704	0.7085	0.757667	0.5	0.279	0.508744	0.690753	0.412778	0.516202	0.5	0.679226	0.0307561	0.756303	0.513138	0.358442	0	0	0	0	0.0297039	0.155152	0.372294	0.0493506	0.0791396	0	0.403778	0.404453	0.525974	0.0544617	0.809524	0.540584	0.302654	0.455519	0.788961	0.22137	0.473885	0.549283	0.814815	0.874843	0.868486	0.103399	0.117241	0.958163	0.913263	0.552356
chr22	41362637	41362733	0.990808	1	0.913846	0.917692	0.983077	1	0.695	0.969978	0.959961	1	0.996703	1	0.00165988	0.329134	0.29832	0.48628	0.446408	0	0	0.752577	0.230241	0.164726	0.25213	0	0.0791667	0.380859	0.168087	0.287879	0.567708	0.28125	0.436828	0.458333	0.433594	0.182065	0.476563	0.492188	0.355114	0.813475	0.183083	0.685185	0.882114	0.878771	0.263061	0.110345	0.636157	0.506887	0.498427
chr6	101953688	101953923	0.0830195	0.0809722	0.78256	0.869405	0.824077	0.132727	0	0.169036	0.0690292	0.227128	0.0878182	0	2e-05	0.279965	0.636555	0.551179	0.0898592	0	0	1	0.0946328	0.0438905	0.0695035	0.365957	0.388085	0.726064	0.480658	0.470406	0.563222	0.497872	0.499657	0.468085	0.413298	0.210731	0.194681	0.545745	0.435203	0.206908	0.537337	0.917989	0.947833	0.947279	0.110551	0.0482759	0.808338	0.546062	0.280163
chr22	45308845	45309009	0.989067	0.950889	0.912	0.988667	0.93	0.5	0.5	0.970988	0.968735	0.967333	0.97865	0.873846	0.0284114	0.191317	0.486195	0.600273	0.325004	0	0	0.8	0.406061	0.0805246	0.0777778	0.131098	0.0926829	0.445884	0.196785	0.463415	0.569686	0.493902	0.664831	0.447154	0.296113	0.390774	0.316159	0.493902	0.415743	0.462942	0.507393	0.804233	0.916109	0.911684	0.19253	0.0827586	0.775154	0.675504	0.233299
chr22	48951508	48951705	0.479511	0.720875	0.19275	0.244348	0.486304	0.415556	0.139286	0.211241	0.558269	0.52506	0.164609	0	1.79e-13	0.238934	0.265173	0.62938	0.578128	0.146465	0.313131	0.0656566	0.112795	0.177591	0.308111	0	0.0771574	0.0618655	0.0819105	0.45593	0.316171	0.228426	0.510889	0.446701	0.316942	0.443611	0.433503	0.137056	0.374942	0.824276	0.569852	0.634921	0.949237	0.948185	0.279422	0.0482759	0.636004	0.679096	0.513429
chr22	35794964	35795242	0.0366667	0.167949	0.5	0.576768	0.291053	0.495833	0	0.112228	0.807019	0.238556	0.163789	0.5	6.38e-15	0.245994	0.322384	0.563612	0.458242	0	0	0.326165	0.320191	0.139603	0.28291	0.128897	0.0820144	0.13152	0.232178	0.571615	0.280062	0.323741	0.482711	0.606715	0.324415	0.387707	0.318165	0.218525	0.367888	0.746105	0.591499	0.693122	0.956224	0.953385	0.206527	0.0413793	0.722934	0.675237	0.507973
chr6	139158926	139159162	0.275933	0.434724	0.617164	0.0879571	0.390851	0.108155	0.393129	0.237824	0.408228	0.3689	0.447825	0.0487101	1.67e-08	0.165037	0.522778	0.516703	0.311882	0	0	0	0	0.0676555	0.23096	0.151836	0.483051	0.154926	0.478621	0.409861	0.329903	0.305085	0.319847	0.652542	0.529131	0.345615	0.310169	0.314619	0.312982	0.528442	0.794763	0.820106	0.932302	0.930249	0.139042	0.062069	0.862956	0.78473	0.608039
chr22	28806381	28806530	0.274194	0.744167	0.368222	0.814944	0.547778	0.129	0.190667	0.314388	0.338008	0.300578	0.419235	0	0.00755601	0.280771	0.432173	0.51073	0.323799	0	0	0	0	0.098164	0.129247	0.288591	0.30604	0.163591	0.108298	0.185479	0.470278	0.302013	0.450314	0.787472	0.279362	0.234608	0.450336	0.815436	0.228798	0.535212	0.960728	0.804233	0.894194	0.890244	0.178441	0.103448	0.865779	0.823332	0.419213
chr6	31235221	31235419	0.489333	0.618667	0.229667	0.110333	0.259333	0.5	0.102222	0.502513	0.599807	0.47697	0.263205	0.116	0.0138493	0.0145562	0.726891	0.512017	0.400353	0	0	0.673367	0.336683	0.0310861	0.254545	0.0723906	0.115152	0.492424	0.24449	0.488522	0.747114	0.409091	0.169436	0.259259	0.66572	0.456083	0.354293	0.238636	0.258264	0.759266	0.498745	0.78836	0.951862	0.950319	0.182368	0.0482759	0.774241	0.710471	0.617049
chr22	48997802	48997961	0.972037	0.5	0.956852	0.887963	0.902353	0.5	0.5	0.966127	0.953417	0.974167	0.848333	0.9225	3.4e-05	0.243604	0.367771	0.588314	0.403352	0	0	0.3375	0.279167	0.12218	0.227561	0.180294	0.0477987	0.153302	0.30446	0.564894	0.293801	0.679245	0.263745	0.553459	0.436321	0.311457	0.345283	0.424528	0.285878	0.687499	0.507253	0.730159	0.914516	0.911368	0.180795	0.0827586	0.824917	0.695952	0.552313
chr22	18259852	18259910	0.493216	0.3175	0.7585	0.0254259	0.760722	0.216667	0.409444	0.569906	0.728031	0.694167	0.841324	0.971852	0.157841	0.337832	0.258403	0.67095	0.528075	0	0	0	0	0.202573	0.434483	0.247126	0	0.210129	0	0.714734	0.134236	0.155172	0.144605	0.885057	0.119612	0.502249	0.105172	0.349138	0.195925	0.895142	0.363414	0.613757	0.873004	0.862617	0.217408	0.124138	0.671178	0.676822	0.48954
chr22	25209459	25209673	0.06	0.0516667	0.068125	0.137273	0.5	0.5	0.5	0.0633166	0.0637008	0.5	0.5	0.5	1.56e-05	0.16682	0.436135	0.557474	0.407978	0	0	0	0	0.0932975	0.216615	0.200935	0.071028	0.227804	0.603229	0.387426	0.363818	0.378505	0.431112	0.479751	0.453855	0.353921	0.470327	0.220794	0.292056	0.611934	0.600268	0.780423	0.927961	0.92498	0.158566	0.0689655	0.831237	0.732202	0.575608
chr22	36800252	36800360	0.971682	0.999	0.969697	0.625667	1	1	1	0.980471	0.999974	0.926061	0.990417	0.2	0.0730143	0.232257	0.38961	0.443611	0.416124	0	0	0.963303	0.204893	0.118164	0.30823	0.066358	0.211111	0.338542	0.597643	0.319865	0.43254	0.333333	0.155317	0.54321	0.513889	0.51248	0.197685	0.375	0.157828	0.637308	0.37577	0.748677	0.900726	0.892458	0.140765	0.0965517	0.827232	0.798201	0.61554
chr22	35908126	35908291	0.971537	0.909091	0.889103	0.986667	0.970154	0.984	0.947	0.928324	0.989813	0.960278	0.92881	1	0.0308554	0.189298	0.489796	0.563943	0.329071	0	0	0.608434	0.134538	0.0794627	0.169508	0.130303	0.184242	0.221591	0.195592	0.293113	0.660606	0.218182	0.660802	0.666667	0.4625	0.300132	0.295758	0.531818	0.378788	0.627514	0.717566	0.780423	0.899192	0.895706	0.203562	0.0965517	0.8094	0.764922	0.453249
chr6	33509419	33509521	0.503106	0.8	0.221	0.232222	0.604	0.435	0.5	0.659814	0.571044	0.254091	0.500161	0.424444	6.05e-05	0.221358	0.362109	0.74724	0.575203	0.368932	0.601942	0.92233	0.216828	0.130685	0.231808	0	0.0745098	0.358456	0.1582	0.270945	0.457983	0.176471	0.328906	0.431373	0.204044	0.171355	0.956863	0.397059	0.167112	0.750001	0.585121	0.714286	0.900126	0.898271	0.282605	0.0965517	0.619851	0.498467	0.508321
chr22	23932983	23933163	0.983636	0.966071	0.787143	0.894545	0.926364	0.927143	0.867273	0.939794	0.963918	0.606538	0.879917	0.973636	0.0153768	0.183754	0.50084	0.519067	0.318745	0	0	0.845304	0.123389	0.0755926	0.190123	0.159259	0.211111	0.270833	0.358586	0.537374	0.64881	0.45	0.698925	0.52963	0.308333	0.291304	0.321944	0.3	0.252525	0.554789	0.689362	0.791005	0.951278	0.94866	0.219356	0.0482759	0.79835	0.65144	0.498589
chr22	20907839	20907912	0.22	0.5	1	0.67	0.6	0.5	0.5	0.990508	0.729207	0	0.455	0.5	0.114053	0.376381	0.302521	0.671302	0.381851	0	0	0.918919	0.603604	0.167733	0.221187	0.0981735	0.10411	0	0.221046	0.757161	0.426614	0.986301	0.574459	0.401826	0.380137	0.159619	0.292466	0.277397	0.311333	0.599933	0.354333	0.68254	0.880708	0.875936	0.250223	0.110345	0.764589	0.527089	0.57249
chr20	30590229	30590276	0.23731	0.199048	0.0876429	0.122357	0.538571	0.116429	0.1	0.229899	0.15879	0.368571	0.184584	0.97	0.906314	0.285272	0.285715	0.429416	0.544227	0	0	1	0.465278	0.190626	0.286619	0	0	0	0.343327	0.441006	0.165653	0	0.713795	0.780142	0.295213	0.309898	0.454255	0.143617	0.483559	0.646512	0.129674	0.656085	0.770857	0.754877	0.319821	0.227586	0.641455	0.61309	0.438054
chr22	28041916	28042062	0.231537	0.380417	0.36537	0.414259	0.398648	0.340278	0.224722	0.348379	0.298594	0.40125	0.444142	0.0361111	7.26e-06	0.22843	0.329214	0.47261	0.485882	0.333333	0.421769	0	0	0.141491	0.256134	0.245434	0.156164	0.166952	0	0.283935	0.533268	0.369863	0.287229	0.150685	0.570205	0.438952	0.417808	0.231164	0.350249	0.706507	0.441488	0.71164	0.945336	0.945269	0.173844	0.0482759	0.681631	0.760267	0.57535
chr6	170413478	170413623	0.515746	0.516244	0.388819	0.769375	0.456154	0.560833	0.591923	0.63242	0.763963	0.56359	0.747151	0.5	0.000320774	0.158068	0.504202	0.403723	0.359761	0	0	0	0	0.0770605	0.24095	0.345977	0.157241	0.168103	0.111285	0.333542	0.429557	0.186207	0.231368	0.657471	0.621983	0.401799	0.252414	0.465517	0.39185	0.559274	0.463831	0.777778	0.895653	0.893141	0.132132	0.0965517	0.816682	0.850515	0.547168
chr20	36366060	36366169	0.218528	0.0725606	0.626333	0.521667	0.492152	0.0633333	0.55	0.712451	0.674164	0.406681	0.694404	0.732273	0.00346232	0.256117	0.394194	0.76004	0.367191	0	0	0.463636	0.20303	0.116211	0.164118	0.131498	0	0.447248	0.29608	0.380317	0.642857	0.412844	0.615567	0.40367	0.381881	0.320702	0.33578	0.433486	0.364887	0.617539	0.511403	0.756614	0.898271	0.892146	0.210313	0.0965517	0.729601	0.614202	0.378115
chr22	22435879	22436015	0.218	0.127917	0.299375	0.336859	0.527474	0.197273	0.37	0.243755	0.722231	0.332121	0.4713	0.0181818	0.132383	0.146927	0.466387	0.387667	0.520939	0	0	0	0	0.0884266	0.188039	0.105392	0.0558824	0	0.11865	0.0508021	0.686975	0.132353	0.555028	0.539216	0.459099	0.214194	0.807353	0.496324	0.20889	0.656547	0.340527	0.743386	0.882367	0.878268	0.268526	0.110345	0.819203	0.860537	0.6684
chr20	22358922	22359101	0.554131	0.714545	0.274074	0.452273	0.102091	0.2225	0.0133333	0.331254	0.734737	0.274	0.293841	0.94	0.805499	0.128331	0.71505	0.431709	0.226567	0	0	0.45	0.496296	0.0337346	0.148951	0.200186	0.382123	0.544693	0.450736	0.540376	0.434956	0.351955	0.374842	0.696462	0.310056	0.211562	0.408939	0.490223	0.285678	0.388231	0.565319	0.875661	0.9297	0.92778	0.156687	0.0689655	0.821284	0.584767	0.404348
chr22	28039829	28039965	0.564556	0.373583	0.456667	0.2975	0.821111	0.224	0.382857	0.665829	0.658382	0.472857	0.5	0.5	0.00205703	0.317289	0.385354	0.550244	0.303185	0	0	0.635036	0.163017	0.116599	0.206797	0.26348	0.111765	0.179228	0.474599	0.355615	0.515231	0.397059	0.616698	0.539216	0.561121	0.299872	0.179412	0.347426	0.417781	0.492313	0.541387	0.767196	0.900782	0.894194	0.200365	0.0965517	0.819496	0.725607	0.541625
chr20	59442832	59442967	0.570277	0.715617	0.04359	0.671127	0.453788	0.490909	0.0609091	0.408659	0.567646	0.409181	0.225652	0.972273	0.345214	0.516788	0.57479	0.45161	0.00558661	0	0	0.0588235	0.164216	0.0614021	0.0767407	0.530864	0.506667	0.902778	0.597643	0.409428	0.692063	0.466667	0.55914	0.488889	0.205556	0.0647343	0.225926	0.65	0.252525	0.0237835	0.737719	0.952381	0.958418	0.959895	0.117476	0.0413793	0.783469	0.43604	0.284605
chr22	27756302	27756339	0.197371	0.281429	0.162143	0.244286	0.566	0.195714	0.62	0.389256	0.160449	0.296667	0.676881	0.5	0.96334	0.54863	0.201681	1	0.476624	0	0	0	0	0.267739	0.251411	0.387387	0	0	0.436118	0.186732	0	0.486486	0.226678	0.396396	0.5625	0.472385	0.164865	0.364865	0.460688	0.416056	0	0.669312	0.71922	0.709018	0.141619	0.268966	0.751386	0.793388	0.471765
chr22	23838251	23838368	0.591863	0.596615	0.774132	0.222485	0.850137	0.269744	0.358846	0.709641	0.332708	0.587015	0.438182	0.0623077	0.0213849	0.312419	0.386555	0.376441	0.325822	0	0	0.661017	0.567797	0.118164	0.102906	0.183761	0.389744	0.104167	0.137918	0.29526	0.266178	0.538462	0.358423	0.376068	0.652244	0.398365	0.260684	0.461538	0.582751	0.421382	0.418818	0.796296	0.865877	0.863241	0.161869	0.124138	0.815123	0.818861	0.374132
chr22	40425719	40425924	0.619356	0.66325	0.628917	0.618413	0.696957	0.5	0.721	0.677948	0.613444	0.554417	0.594429	0.5	9.19e-09	0.211593	0.346365	0.617141	0.497966	0	0	0	0	0.129586	0.205333	0.244715	0.0741463	0.118902	0	0.269623	0.379791	0.35122	0.286389	0.286179	0.541463	0.625239	0.297561	0.329268	0.415743	0.641043	0.727239	0.722222	0.932784	0.928618	0.134945	0.0689655	0.759921	0.916192	0.4453
chr22	45149098	45149211	0.189253	0.0466667	0.554444	0.744167	0.750625	0.08125	0.489167	0.627966	0.777551	0.446667	0.420179	0.02375	0.1222	0.21844	0.412529	0.60207	0.389394	0	0	0	0	0.108745	0.222734	0.0634218	0.336283	0.107854	0	0.489139	0.482301	0.318584	0.519555	0.454277	0.552544	0.30935	0.323894	0.238938	0.502816	0.633257	0.314082	0.738095	0.903636	0.900196	0.217082	0.0896552	0.683102	0.648301	0.49744
chr22	21231569	21231698	0.178397	0.167027	0.42697	0.419655	0.669372	0.205208	0.493542	0.239132	0.408452	0.19319	0.335562	0.0936111	0.520367	0.171102	0.485867	0.536553	0.372754	0	0	0	0	0.0835128	0.223084	0.333333	0.117829	0.0944767	0.250176	0.267794	0.724252	0.418605	0.455114	0.397933	0.59157	0.248399	0.449225	0.366279	0.220226	0.520252	0.546431	0.775132	0.915325	0.914621	0.185702	0.0758621	0.8432	0.790898	0.714527
chr22	25052971	25053058	0.621297	0.630667	0.665667	0.28195	0.4839	0.6025	0.5645	0.487428	0.509719	0.51905	0.629244	0.825	0.627291	0.368412	0.380953	0.469807	0.29939	0	0	0	0	0.125504	0.258544	0.247126	0.349425	0.700431	0.185475	0.476489	0.447455	0.310345	0.0964034	0.590038	0.239224	0.133933	0.42069	0.62069	0.195925	0.550407	0.395107	0.783069	0.917383	0.915714	0.165558	0.0758621	0.664476	0.449083	0.438926
chr22	37295680	37295701	0.175833	0.055	0.5	0.5	0.328056	0.5	0.5	0.262563	0.212141	0.275	0.246875	0	0.356415	0.67428	0.10084	0.378791	0.638395	0	0	0	0	0.452653	0.14963	0	0	0	0	0	0	0.428571	0.798771	0	0.330357	0.277433	0.435714	0.321429	0.811688	0.591018	0	0.521164	0.554252	0.534886	0.258078	0.434483	0.330482	0.398531	0.0333159
chr22	35908515	35908606	0.93303	0.9	0.828788	0.907879	0.886667	0.57	0.5	0.911314	0.824796	0.846364	0.87324	0.855455	0.102851	0.312207	0.352941	0.410594	0.373088	0	0	0.652174	0.728261	0.136877	0.299145	0.393773	0.167033	0	0	0.303696	0.513344	0.197802	0.368664	0.725275	0.533654	0.192069	0.301648	0.519231	0.312188	0.633052	0.70457	0.714286	0.886637	0.876966	0.234225	0.110345	0.761981	0.748741	0.652579
chr20	30612469	30612511	0.17	0.0902381	0.199524	0.111667	0.359286	0.428333	0	0.744197	0.76363	0.610476	0.439714	0.958571	0.403259	0.399016	0.243697	0.482974	0.49123	0	0	0.604651	0.51938	0.224592	0.331852	0	0	0.580357	0	0.658009	0.556122	0.642857	0.199693	0.52381	0	0.346791	0.217857	0.642857	0	0.744402	0.030975	0.619048	0.845824	0.8284	0.277829	0.158621	0.643839	0.510193	0.41844
chr6	31433115	31433190	0.166667	0.195714	0	0.122	0.05	0.5	0.5	0.203518	0.223671	0.3175	0.0970238	0.5	0.242363	0.181534	0.432173	0.614403	0.450455	0	0	0	0	0.10965	0.178785	0	0.202667	0.1625	0	0.184242	0.519048	0.48	0.111828	0.488889	0.6475	0.543768	0.244	0.72	0.30303	0.479393	0.290485	0.740741	0.818805	0.810951	0.133859	0.172414	0.854323	0.94259	0.479586
chr20	3000221	3000356	0.661882	0.730819	0.244722	0.793083	0.806736	0.76	0.536364	0.702173	0.749215	0.734542	0.639854	0.0304167	0.040224	0.142875	0.513369	0.429064	0.400426	0	0	0.235294	0.164216	0.0755926	0.246815	0.265432	0.0562963	0.270833	0.119529	0.614141	0.461376	0.6	0.124253	0.434568	0.513889	0.496296	0.225926	0.35	0.252525	0.651227	0.364219	0.759259	0.927501	0.926726	0.124045	0.0689655	0.813115	0.778434	0.540326
chr22	30387955	30388049	0.153636	0	0.5	0	0.5	0.5	0.5	0.120603	0.069949	0.5	0.0311667	0.5	0.145621	0.276574	0.368067	0.449102	0.392885	0	0	0	0	0.129486	0.23234	0.152482	0	0	0.343327	0.367505	0.24848	0.382979	0.356898	0.780142	0.664229	0.371878	0.162234	0.50266	0.483559	0.627467	0.446266	0.716931	0.816592	0.811338	0.1882	0.172414	0.858046	0.828904	0.543138
chr6	33156348	33156792	0.6737	0.86874	0.0494286	0.173748	0.0166429	0.723333	0.482727	0.201023	0.432108	0.271295	0.114375	0.02625	3.26e-18	0.176021	0.537335	0.67072	0.289386	0	0	0.121348	0.250936	0.060635	0.170971	0.193694	0.290991	0.356841	0.436118	0.373464	0.45592	0.425676	0.321128	0.75976	0.3125	0.249315	0.412162	0.668919	0.153563	0.444141	0.68176	0.830688	0.944398	0.942391	0.162052	0.0551724	0.895224	0.737009	0.508289
chr22	21985031	21985208	0.931857	0.841964	0.7805	0.858333	0.865139	0.5	0.831	0.797851	0.780441	0.798889	0.801	0.8225	0.0787169	0.284999	0.533013	0.353629	0.173185	0	0	0.724719	0.376405	0.0676555	0.122863	0.242938	0.343503	0.550847	0.273498	0.429379	0.571832	0.508475	0.379078	0.538606	0.509534	0.23041	0.172316	0.648305	0.417309	0.421544	0.52296	0.849206	0.923611	0.917821	0.125331	0.0758621	0.809	0.61708	0.374003
chr22	29362889	29363046	0.930592	0.900069	0.359848	0.338718	0.1625	0.906667	0.940833	0.941855	0.934652	0.828333	0.154502	0	0.690428	0.0770327	0.554622	0.448915	0.44615	0	0	0.917722	0.424051	0.0639329	0.280396	0.0456476	0.193631	0.0776274	0.102779	0.440069	0.694268	0.458599	0.267105	0.280255	0.795382	0.445306	0.310828	0.171975	0.325709	0.735857	0.40425	0.738095	0.928754	0.925387	0.216845	0.0689655	0.800136	0.825175	0.752062
chr6	10529358	10529852	0.139766	0.253339	0.255859	0.932222	0.840455	0.12629	0.5	0.15727	0.164243	0.244217	0.100175	0.0274074	1.19e-19	0.161004	0.553295	0.624012	0.31295	0	0	0	0	0.0565475	0.180369	0.261134	0.215385	0.222039	0.359312	0.335664	0.472817	0.327935	0.390492	0.757085	0.407262	0.176905	0.506275	0.587551	0.230033	0.517974	0.800862	0.81746	0.938194	0.935506	0.172181	0.062069	0.889258	0.741642	0.571929
chr22	18090839	18091172	0.132803	0.0668889	0.902564	0.377162	0.449872	0.141429	0.725	0.361821	0.255957	0.596667	0.824705	0.0223077	5.46e-17	0.232711	0.339673	0.536762	0.446225	0	0	0.110778	0.200599	0.12967	0.282055	0.043043	0.114114	0.182995	0.339203	0.165984	0.607894	0.0810811	0.554102	0.462462	0.625	0.306176	0.393844	0.283784	0.4095	0.739783	0.732791	0.703704	0.935351	0.932768	0.256302	0.062069	0.711927	0.712129	0.655439
chr6	34311960	34312283	0.12783	0.0512698	0.406032	0.0206746	0.465317	0.0738095	0.188095	0.3234	0.103272	0.154603	0.421548	0	7.54e-07	0.172303	0.710924	0.697794	0.146769	0	0	0	0	0.029858	0.0804266	0.355005	0.588235	0.528251	0.44962	0.57754	0.433879	0.668731	0.363527	0.249742	0.451045	0.288599	0.321053	0.271672	0.386997	0.257716	0.742162	0.931217	0.986281	0.987132	0.0352483	0.0137931	0.827494	0.596878	0.37894
chr20	34325945	34326140	0.677167	0.764167	0.497917	0.635833	0.485833	0.6625	0.365	0.585148	0.682374	0.58875	0.450451	0.878	0.312627	0.192579	0.714286	0.392763	0.1375	0	0	0.469388	0.227891	0.0330212	0.207567	0.220513	0.62359	1	0.662005	0.496037	0.638828	0.138462	0.344086	0.376068	0.355769	0.358528	0.172051	0.242308	0.291375	0.21681	0.733208	0.920635	0.995392	0.996135	0.108518	0.00689655	0.696559	0.48396	0.373143
chr20	60563576	60563804	0.686771	0.818192	0.268636	0.730449	0.347682	0.845714	0.3	0.344952	0.347383	0.481439	0.134118	0.94125	0.0505092	0.0402055	0.716687	0.356008	0.348637	0	0	0	0	0.0313407	0.164016	0.0628655	0.233333	0.213816	0.212321	0.575758	0.443922	0.394737	0.441426	0.546784	0.578125	0.396072	0.33443	0.266447	0.473485	0.560479	0.571857	0.809524	0.917133	0.912859	0.171434	0.0827586	0.824162	0.748441	0.463345
chr22	17545062	17545223	0.703122	0.803991	0.189574	0.0548148	0.360546	0.714167	0.305	0.448824	0.2255	0.447009	0.434679	0.0647059	4.25e-05	0.138794	0.373702	0.493647	0.558039	0	0	0	0	0.119486	0.191884	0	0.18882	0	0.100226	0.300395	0.386868	0.223602	0.573031	0.318841	0.430901	0.651364	0.41677	0.125776	0.42349	0.69211	0.511899	0.719577	0.916203	0.913282	0.199417	0.0827586	0.73688	0.931364	0.415415
chr22	44014919	44014986	0.0948333	0.5	0.036875	0.00555556	0.17625	0.211429	0.5	0	0.129497	0.5	0.108704	0.5	0.0473523	0.401915	0.268907	0.631824	0.473546	0	0	0	0	0.191234	0.0970481	0.106965	0	0.181903	0	0.309362	0.348614	0.940299	0.250361	0.437811	0.20709	0.130435	0.682836	0.906716	0.169607	0.472111	0.16169	0.698413	0.828568	0.81911	0.188631	0.165517	0.799174	0.623358	0.385371
chr22	20313150	20313221	0.929375	0.99125	0.9325	0.989444	0.9145	0	0.84	0.920316	0.867617	0.648889	0.913757	0	0.976578	0.387711	0.340336	0.741469	0.419925	0	0	0	0	0.148144	0.122254	0.302817	0.214085	0	0.227273	0.194622	0.438632	0.507042	0.590641	0.413146	0.293134	0.0820576	0.773239	0.475352	0.240077	0.436195	0.267933	0.769841	0.852614	0.848172	0.194916	0.137931	0.789795	0.655647	0.51719
chr20	30633566	30633685	0.710798	0.71275	0.791894	0.743333	0.824	0.483333	0.571	0.780742	0.794867	0.75803	0.807467	0.5	0.0976578	0.178872	0.494118	0.366911	0.4365	0	0	0.333333	0.186111	0.0823897	0.206797	0.0602241	0.191597	0	0.1356	0.348358	0.654262	0.302521	0.634318	0.616246	0.408088	0.0979174	0.692017	0.397059	0.238732	0.730006	0.357647	0.746032	0.896997	0.890326	0.282972	0.103448	0.789795	0.650328	0.678322
chr6	43586433	43586560	0.768321	0.915417	0.0340937	0.0297917	0.278229	0.766875	0.038125	0.462264	0.745481	0.380573	0.22118	0	1.05e-08	0.230928	0.322689	0.704003	0.502793	0	0	0	0	0.146657	0.268241	0.0564304	0.119685	0.383858	0	0.380816	0.429134	0.212598	0.264161	0.346457	0.437008	0.504622	0.33622	0.318898	0.402649	0.892853	0.445336	0.693122	0.926342	0.920676	0.195016	0.0758621	0.634306	0.683527	0.417584
chr6	85532807	85533166	0.0785278	0.0429211	0.824444	0.0788426	0.599018	0.0280556	0.289167	0.159285	0.122155	0.3725	0.409682	0.0463158	5.67e-06	0.0798105	0.801681	0.49226	0.209994	0	0	0	0	0.0173682	0.126958	0.359331	0.338719	0.203691	0.719169	0.288681	0.368683	0.250696	0.49061	0.837512	0.483113	0.292116	0.348329	0.488858	0.300709	0.289619	0.878689	0.907407	0.911012	0.906533	0.111768	0.0827586	1	0.881442	0.530261
chr22	36709040	36709165	0.76891	0.884615	0.493769	0.784103	0.372821	0.313462	0.409231	0.632715	0.758327	0.726744	0.64	0.0215385	0.0482688	0.199044	0.420168	0.562354	0.400196	0	0	0.238095	0.177249	0.104541	0.171982	0.286667	0.304	0.195	0.258182	0.276364	0.373714	0.288	0.402581	0.469333	0.333	0.466087	0.4148	0.378	0.272727	0.446216	0.535244	0.801587	0.917686	0.912331	0.175073	0.0827586	0.803409	0.845067	0.43284
chr22	29830940	29831239	0.920573	0.890271	0.6215	0.821224	0.838306	0.0706897	0.328226	0.692091	0.577005	0.278167	0.745265	0.0388462	6.9e-12	0.209312	0.383844	0.560874	0.409981	0	0	0.53	0.297778	0.110333	0.23942	0.0479376	0.228763	0.163043	0.323807	0.439039	0.31247	0.361204	0.364656	0.490524	0.580059	0.311764	0.397826	0.248328	0.456066	0.710861	0.544204	0.740741	0.933437	0.929469	0.174264	0.0689655	0.756377	0.668721	0.571084
chr6	49789189	49789367	0.769507	0.882667	0.443849	0.492778	0.44081	0.887	0.401667	0.378597	0.506643	0.427548	0.425715	0.072381	2.87e-12	0.390865	0.345378	0.648254	0.288911	0	0	0	0	0.131318	0.250637	0.120787	0.426966	0.410815	0.453269	0.310521	0.56862	0.455056	0.32983	0.205993	0.701545	0.310943	0.171348	0.265449	0.414964	0.547911	0.787377	0.769841	0.950162	0.94885	0.143258	0.0482759	0.723207	0.605185	0.605825
chr22	48412052	48412193	0.784496	0.920588	0.159167	0.107941	0.04	0.811471	0.0264706	0.253394	0.303357	0.496716	0.125196	0.86375	4.03e-05	0.227556	0.340336	0.382356	0.467778	0	0	0	0	0.136279	0.250433	0.101655	0.107801	0.259309	0	0.441006	0.331307	0.255319	0.297415	0.520095	0.442819	0.371878	0.389362	0.382979	0.443262	0.736593	0.443792	0.701058	0.909038	0.907078	0.21862	0.0827586	0.673286	0.66079	0.43977
chr22	14572655	14572909	0.790277	0.831319	0.7394	0.803633	0.578607	0.762391	0.776458	0.720391	0.785896	0.288877	0.759086	0.197708	1.89e-07	0.179951	0.430673	0.560141	0.391654	0	0	0	0	0.0938614	0.15776	0.253937	0.179528	0.191929	0.317645	0.489621	0.245219	0.602362	0.297181	0.577428	0.245817	0.389935	0.456299	0.478346	0.201324	0.507326	0.680011	0.793651	0.94399	0.94015	0.130388	0.0551724	0.863542	0.780826	0.452568
chr22	18510694	18510777	0.907825	0.934852	0.894286	0.812593	0.827848	0.949167	0.764286	0.948933	0.800477	0.765722	0.615413	0.865625	0.0379837	0.207208	0.312605	0.375852	0.621176	0	0	0.630952	0.531746	0.159197	0.306238	0	0.0915663	0	0.388828	0.249726	0.375215	0.433735	0.202099	0.26506	0.501506	0.807229	0.257229	0.162651	0.136911	0.843661	0.442835	0.677249	0.880979	0.87439	0.175738	0.117241	0.820649	0.989477	0.611925
chr22	14536324	14536434	0.799708	0.826439	0.699167	0.820742	0.6815	0.5	0.776364	0.771049	0.764906	0.589091	0.777565	0.287727	0.0899185	0.151797	0.398778	0.561751	0.534149	0	0	0	0	0.114294	0.208162	0.0651515	0.207273	0	0	0.439669	0.495455	0.572727	0.381232	0.2	0.441477	0.662055	0.332727	0.184091	0.258264	0.714097	0.394017	0.719577	0.918588	0.918784	0.173983	0.0758621	0.784115	0.916385	0.50356
chr22	41419076	41419492	0.886329	0.898641	0.927137	0.8862	0.889232	0.883846	0.8616	0.869537	0.900855	0.922863	0.858721	0	5.49e-15	0.231426	0.422269	0.555721	0.32752	0	0	0.386091	0.214229	0.0941152	0.194893	0.189503	0.182692	0.292969	0.193947	0.548077	0.505323	0.432692	0.564516	0.616987	0.283504	0.287103	0.300601	0.438101	0.314139	0.581823	0.693697	0.767196	0.969495	0.96775	0.200041	0.0344828	0.771871	0.646505	0.43977
chr20	59827798	59827998	0.885961	0.853608	0.721873	0.87099	0.796676	0.5	0.807353	0.885648	0.849494	0.813176	0.832104	0.890588	0.000139511	0.277344	0.526261	0.659429	0.208427	0	0	0.19403	0.111111	0.0681426	0.225556	0.179167	0.456	0.853125	0.161364	0.725455	0.506071	0.315	0.251613	0.33	0.450937	0.320435	0.13725	0.23625	0.511364	0.442231	0.515351	0.830688	0.990504	0.990016	0.140767	0.0137931	0.597003	0.397335	0.32364
chr22	18134481	18134776	0.0560585	0.0713462	0.827574	0.0151923	0.513148	0.5	0.455	0.0358523	0.0770452	0.415142	0.746541	0.5	1.93e-08	0.136319	0.448179	0.642296	0.449041	0	0	0	0	0.0871373	0.183397	0.170056	0.257627	0.247881	0.273498	0.37473	0.23753	0.152542	0.398032	0.571751	0.258686	0.681356	0.310169	0.297458	0.327427	0.663503	0.60229	0.793651	0.946051	0.943686	0.125937	0.0551724	0.798362	0.905958	0.345597
chr22	45931858	45932019	0.884167	0.83098	0.884353	0.856098	0.841225	0.86375	0.844545	0.907733	0.886852	0.889196	0.921438	0.861563	0.00037169	0.238249	0.403361	0.488795	0.36161	0	0	0	0	0.107587	0.207729	0	0.330435	0.0756988	0	0.343309	0.822094	0.279503	0.8335	0.364389	0.603261	0.307588	0.227329	0.251553	0.494071	0.630206	0.634205	0.727513	0.931776	0.92781	0.290433	0.0689655	0.680257	0.68993	0.538695
chr6	26333366	26333769	0.805245	0.923812	0.224009	0.328991	0.290893	0.349118	0.196892	0.702555	0.89693	0.701851	0.43478	0.0421429	3.63e-23	0.302897	0.432552	0.580552	0.236961	0	0	1	0.0552805	0.0906985	0.235842	0.391232	0.245161	0.362903	0.520528	0.462892	0.425027	0.468983	0.312175	0.564103	0.499225	0.238537	0.219479	0.401985	0.296075	0.495075	0.995088	0.812169	0.969989	0.968124	0.161343	0.0344828	0.830027	0.660152	0.583994
chr22	18130797	18130952	0.809518	0.197857	0.910583	0.925	0.99725	0.5	0.5	0.708291	0.836392	0.9523	0.94541	1	0.59776	0.212211	0.546218	0.465316	0.260564	0	0	0.474359	0.143162	0.0659797	0.104172	0.277419	0.0980645	0.550403	0.520528	0.267449	0.753456	0.464516	0.595213	0.378495	0.402823	0.24432	0.413226	0.522581	0.256598	0.487058	0.494255	0.849206	0.921793	0.918078	0.190035	0.0758621	0.837594	0.648791	0.41765
chr22	18103387	18103450	0.82084	0.819292	0.683611	0.843162	0.741795	0.663704	0.558222	0.861838	0.889013	0.760895	0.785576	0.889556	0.339104	0.494572	0.289916	0.533132	0.316341	0	0	0.4375	0.348958	0.17898	0.230617	0.227513	0.361905	0.580357	0.512266	0.438672	0.494331	0.428571	0.532514	0.232804	0.220238	0.138716	0.435714	0.214286	0.270563	0.460379	0.439759	0.769841	0.906632	0.902481	0.229541	0.0896552	0.595221	0.338988	0.437151
chr6	33390790	33391071	0.394545	0.617867	0.10784	0.0385533	0.536267	0.347708	0.1804	0.168586	0.318773	0.212087	0.127263	0.0654	2.05e-13	0.164473	0.463866	0.639672	0.37232	0	0	0.386525	0.237589	0.0825615	0.16087	0.102017	0.162278	0.173488	0.11485	0.417988	0.609558	0.576512	0.477557	0.339265	0.592527	0.352468	0.336477	0.384342	0.4044	0.672092	0.524516	0.761905	0.937851	0.935332	0.173026	0.062069	0.807222	0.748971	0.514118
chr20	1135585	1135753	0.824595	0.789545	0.279697	0.826792	0.655	0.91	0.5	0.804788	0.864299	0.408333	0.789064	0.473333	0.419552	0.0649389	0.66463	0.471504	0.352748	0	0	0.136095	0.13215	0.0421436	0.164815	0.213294	0.135714	0.145089	0.0960498	0.534632	0.278061	0.428571	0.199693	0.785714	0.53683	0.294772	0.41756	0.5625	0.405844	0.520036	0.44583	0.804233	0.879498	0.874294	0.147391	0.117241	0.87523	0.783965	0.480237
chr20	48104867	48105031	0.833588	0.874098	0.175	0.640909	0.600833	0.5	0.5	0.46695	0.900305	0.731786	0.553214	0.1125	5.34e-06	0.218368	0.412815	0.664518	0.409378	0	0	0.654545	0.135354	0.103887	0.248889	0.262195	0.231707	0.222942	0.0983925	0.168514	0.85453	0	0.715972	0.447154	0.338415	0.284199	0.483537	0.329268	0.207871	0.717104	0.659289	0.753968	0.961978	0.960418	0.272078	0.0413793	0.681631	0.726576	0.581071
chr22	49035826	49035892	0.833788	0.837804	0.928571	0.711093	0.804111	0.833889	0.887778	0.821812	0.82807	0.764426	0.841403	0.807963	0.514257	0.320837	0.308824	0.529481	0.436005	0	0	0.522388	1	0.166541	0.254545	0.108586	0	0.184659	0.24449	0.31405	0.589827	0.272727	0.635386	0.444444	0.525568	0.308959	0.277273	0.306818	0.430441	0.698859	0.204512	0.685185	0.844072	0.832067	0.271619	0.151724	0.682249	0.644077	0.514425
chr20	21537066	21537261	0.872441	0.875157	0.592598	0.82098	0.503294	0.845294	0.741176	0.810007	0.900024	0.68298	0.499041	0.0376471	9.3e-05	0.106036	0.510504	0.502559	0.421617	0.341837	0.316327	0.331633	0.341837	0.0723178	0.27298	0.110256	0.0389744	0.3125	0	0.673193	0.439194	0.415385	0.172043	0.526496	0.569231	0.328651	0.359744	0.311538	0.407925	0.842978	0.647975	0.727513	0.935325	0.931218	0.187442	0.062069	0.721512	0.620141	0.54484
chr22	28034082	28034362	0.852976	0.902253	0.395	0.0125309	0.907704	0.965556	0.327778	0.704634	0.928093	0.893395	0.3223	0	3.67e-08	0.152683	0.440207	0.570792	0.419631	0	0	0.740214	0.238434	0.0900364	0.243778	0.127976	0.162857	0.348214	0.11526	0.444156	0.695153	0.353571	0.449309	0.392857	0.346875	0.353727	0.424821	0.3375	0.202922	0.846781	0.553986	0.746032	0.980841	0.981672	0.237622	0.0206897	0.722186	0.663767	0.536108
chr22	29318127	29318384	0.0227976	0.0292014	0.00125	0.0150347	0.0345833	0.00791667	0.1225	0.0387982	0.0234912	0.0304861	0.0241551	0	1.85e-06	0.327206	0.460358	0.476542	0.221428	0	0	0	0	0.0842062	0.174682	0.139429	0.561868	0.4268	0.313937	0.29572	0.666481	0.280156	0.554789	0.513619	0.431907	0.113348	0.379767	0.499027	0.331624	0.409063	0.539026	0.830688	0.959904	0.95896	0.231851	0.0413793	0.742348	0.532004	0.500519
chr22	37382474	37382618	0.0228274	0.0589286	0.0807778	0.0617857	0.06	0.5	0.03	0.13839	0.058719	0.0403846	0.055687	0	5.77e-05	0.283676	0.34979	0.459875	0.410209	0	0	0	0	0.131468	0.260988	0.0497685	0.475	0.338542	0.336174	0.287879	0.486607	0.1875	0.407706	0.458333	0.289063	0.242754	0.550694	0.328125	0.197285	0.534374	0.730113	0.759259	0.949676	0.949346	0.23695	0.0482759	0.679954	0.578512	0.562374
chr6	97076212	97076821	0.0231424	0.050034	0.0184549	0.0164286	0.0198125	0.0363542	0.0225	0.0300565	0.0250877	0.0521875	0.0471439	0	6.65e-41	0.225082	0.401708	0.64351	0.370749	0	0	0.15082	0.0732241	0.100338	0.195709	0.164751	0.274548	0.200123	0.238468	0.363039	0.409102	0.384236	0.399386	0.397373	0.55819	0.459199	0.255419	0.310345	0.438498	0.574499	0.795788	0.769841	0.958803	0.957315	0.143816	0.0413793	0.788022	0.79852	0.4856
chr22	19698500	19698792	0.0231599	0.0339253	0.0734943	0.0287931	0.00816092	0.0633929	0.0314286	0.0554574	0.055604	0.024	0.0307108	0.0496552	3.64e-14	0.308786	0.343774	0.53674	0.348371	0	0	0	0	0.128369	0.256134	0.171804	0.182192	0.292166	0.386831	0.307597	0.586595	0.462329	0.373398	0.376712	0.593964	0.279333	0.271575	0.392979	0.311333	0.639925	0.621381	0.740741	0.95502	0.953515	0.197588	0.0413793	0.776572	0.670822	0.633682
chr22	20622529	20622730	0.0237609	0.0298596	0.0784211	0.127693	0.0601842	0.0611111	0.142222	0.0343816	0.0308763	0.0592105	0.0521551	0.113158	4.4e-06	0.162781	0.403361	0.493625	0.468333	0	0	0	0	0.105456	0.28743	0.14262	0.0756219	0.121269	0.0802804	0.412483	0.542289	0.358209	0.292088	0.583748	0.448694	0.275362	0.485572	0.436567	0.197874	0.740684	0.546415	0.706349	0.938766	0.936448	0.236614	0.062069	0.774858	0.721763	0.659389
chr6	109883184	109883268	0.0237879	0.0439394	0.0368182	0.0366667	0.0181818	0.0127273	0.0281818	0.0497487	0.0940654	0.0218182	0.0228788	0.0554545	0.00011609	0.337716	0.317647	0.634742	0.391654	0	0	0	0	0.156174	0.18	0.255952	0.0904762	0.435268	0	0.329004	0.370748	0.428571	0.199693	0.611111	0.247768	0.38147	0.290476	0.803571	0.270563	0.488735	0.333058	0.73545	0.868141	0.863815	0.158159	0.124138	0.748598	0.712877	0.328992
chr6	112514887	112515603	0.0241058	0.00902917	0.0356899	0.0045873	0.0211434	0.00315789	0.004125	0.0251732	0.0259093	0.0347886	0.0301849	0.0265789	6.26e-31	0.265038	0.542917	0.725248	0.159534	0	0	0.175732	0.0934449	0.0578148	0.156077	0.390363	0.371508	0.357455	0.721178	0.366684	0.478452	0.465084	0.491981	0.573557	0.503841	0.21563	0.242807	0.414804	0.309485	0.310156	0.598851	0.880952	0.963791	0.962879	0.132121	0.0344828	0.910394	0.704655	0.556345
chr20	41978122	41978329	0.0252333	0.0751724	0.5	0.0278889	0.105833	0.5	0.074	0.0353434	0.110726	0.0856667	0.0638921	0.0103448	8.88e-19	0.359793	0.257317	0.636726	0.445424	0	0	0.173077	0.107372	0.182947	0.251744	0.103865	0.330435	0.17663	0	0.333773	0.451346	0.173913	0.648278	0.389694	0.30163	0.323671	0.368357	0.26087	0.439174	0.661297	0.684211	0.68254	0.970309	0.967306	0.228855	0.0344828	0.579183	0.597796	0.42318
chr6	28301206	28301263	0.0255	0.0295833	0.0275	0.01125	0.01125	0.0128571	0	0.030737	0.0201161	0.0704167	0.0260417	0.08875	0.0275967	0.341889	0.302521	0.533499	0.588518	0	0	0	0	0.174179	0.264717	0.125731	0.133333	0	0	0.121212	0.409774	0	0.441426	0.643275	0.243421	0.102212	0.909649	0.473684	0.199362	0.682756	0.151894	0.677249	0.819186	0.812397	0.305793	0.172414	0.627548	0.623729	0.592512
chr6	117096422	117096505	0.0255556	0.0215625	0.01575	0.0125	0.0196875	0.3	0.02625	0.0136795	0.0246615	0.0445833	0.0207537	0.01	0.520367	0.139261	0.489796	0.816703	0.431764	0	0	0	0	0.089954	0.367711	0	0.274699	0	0.194414	0.499452	0.562823	0.325301	0.202099	0.706827	0.668675	0.315872	0.257229	0.325301	0.205367	0.760525	0.400034	0.706349	0.870968	0.864759	0.237009	0.124138	0.81469	0.764208	0.802906
chr22	25315517	25315840	0.0261109	0.0243023	0.014127	0.05	0.0471705	0.0243421	0.06025	0.0269192	0.0180465	0.0172024	0.0104245	0.0839024	6.3e-24	0.299306	0.268144	0.577303	0.496656	0	0	0.0555556	0.06893	0.172202	0.246288	0.244066	0.141176	0.113197	0.0999156	0.299465	0.313357	0.473684	0.259662	0.29515	0.408088	0.523085	0.330495	0.355263	0.299043	0.682205	0.847514	0.693122	0.970708	0.968897	0.145771	0.0275862	0.746391	0.820986	0.507394
chr22	21192946	21193220	0.0262121	0.0459394	0.0583864	0.22322	0.0275379	0.0247727	0.0267442	0.0174623	0.13282	0.0295455	0.0408064	0.000789474	2.06e-26	0.369522	0.219269	0.652278	0.51545	0	0	0	0	0.21294	0.362887	0.0261557	0.0832117	0.17792	0.176676	0.378235	0.39781	0.492701	0.214269	0.40146	0.455748	0.382736	0.244891	0.394161	0.248839	0.890907	0.822803	0.608466	0.967075	0.966629	0.237983	0.0344828	0.696778	0.666555	0.632817
chr6	25018606	25018981	0.0263636	0.04822	0.0617391	0.0349394	0.121341	0.245952	0	0.0528339	0.0597106	0.0364773	0.067583	0.0372727	3.01e-09	0.105781	0.684874	0.625226	0.275347	0	0	0	0	0.0330212	0.117559	0.305778	0.344533	0.2275	0.172121	0.589576	0.436	0.6	0.402581	0.352	0.5365	0.466087	0.235867	0.252	0.439394	0.466465	0.739473	0.854497	0.963943	0.963346	0.11087	0.0344828	0.850059	0.804598	0.418747
chr6	151602929	151603167	0.0267839	0.0500714	0.0342143	0.0238571	0.0135714	0.0426923	0.0178571	0.0119646	0.0948124	0.0362619	0.0211886	0.0672727	2.44e-06	0.070167	0.602076	0.683132	0.400856	0	0	0.280335	0.0934449	0.0501928	0.249673	0.210784	0.223529	0.153624	0.1356	0.203209	0.752401	0.113445	0.387639	0.431373	0.69958	0.257033	0.538235	0.311975	0.310351	0.616589	0.727466	0.783069	0.940334	0.93662	0.219549	0.062069	0.78296	0.795536	0.763696
chr22	39363080	39363228	0.027	0.0535556	0.00577778	0.0196667	0.012	0.01	0.00733333	0.00174204	0.0176255	0.003	0.00678571	0	0.00687373	0.399344	0.428572	0.518859	0.185782	0.0604027	0.416107	0	0	0.0994671	0.0618018	0.435811	0.513514	0.576436	0.218059	0.326781	0.315637	0.425676	0.340017	0.247748	0.46875	0.354289	0.247297	0.456081	0.57586	0.216883	0.57701	0.886243	0.935469	0.930442	0.046769	0.062069	0.721823	0.638314	0.193157
chr6	124165820	124166027	0.0272702	0.01255	0.016386	0.033575	0.00679167	0	0	0.0252662	0.0287386	0.00725	0.0382699	0.01375	1.21e-09	0.197673	0.445821	0.669383	0.378492	0	0	0	0	0.0904	0.202448	0.138486	0.36715	0.17663	0.155907	0.36715	0.300897	0.217391	0.324139	0.354267	0.737319	0.450326	0.294686	0.163043	0.631313	0.516307	0.582634	0.780423	0.917751	0.915093	0.144728	0.0758621	0.720261	0.77135	0.472378
chr22	16491591	16491672	0.0274242	0.0363636	0	0.0992	0.0275909	0.26	0.0495455	0.0642955	0.0861231	0.0857576	0.0244823	0	0.0289206	0.34901	0.302521	0.438278	0.417904	0	0	0	0	0.165465	0.0956379	0.0884774	0.0938272	0	0.199214	0.0852974	0.57672	0.555556	0.724811	0.18107	0.685185	0.467525	0.225926	0.416667	0.561167	0.521056	0.585597	0.724868	0.825551	0.820675	0.16676	0.165517	0.801745	0.899051	0.39
chr22	19686580	19686824	0.0278911	0.0360397	0.0227333	0.0111369	0.0213	0.00456522	0.00717391	0.0163281	0.0265981	0.0208	0.057075	0.0182609	8.56e-09	0.314099	0.389244	0.402731	0.285645	0	0	0	0	0.10944	0.168051	0.587432	0.24918	0.149846	0.132265	0.396423	0.255269	0.553279	0.20624	0.45082	0.511783	0.286529	0.325	0.470287	0.395864	0.423703	0.766324	0.809524	0.949913	0.948304	0.0663772	0.0482759	0.823195	0.767757	0.495722
chr6	37333337	37333741	0.0279759	0.00645161	0.0144086	0.0284355	0.0277957	0.017	0.00935484	0.0200194	0.0314184	0.0250806	0.0276826	0.024	2.24e-15	0.102094	0.554622	0.531206	0.36161	0	0	0.639506	0.165432	0.0570466	0.203454	0.24835	0.282178	0.241337	0.159766	0.427543	0.501061	0.289604	0.373683	0.526403	0.429301	0.367736	0.415223	0.350866	0.295342	0.560739	0.778241	0.804233	0.967075	0.966218	0.156068	0.0344828	0.799162	0.769453	0.518096
chr22	19642013	19642201	0.0279815	0.0166667	0.0166667	0.0727778	0.107778	0.0764706	0.0792308	0.0543644	0.156365	0.0866667	0.0581404	0.0476923	0.00061609	0.168549	0.453782	0.472653	0.484379	0.179894	0.328042	0	0	0.0887263	0.23234	0.0762411	0.202128	0.259309	0.0858317	0.294004	0.704027	0.191489	0.490734	0.390071	0.332114	0.154949	0.81117	0.323138	0.181335	0.734719	0.632178	0.746032	0.955506	0.95572	0.895965	0.0413793	0.658349	0.552801	0.63332
chr22	42682193	42682342	0.0282798	0.0116548	0.00142857	0.0108571	0.0642917	0.0466667	0	0.0127561	0.00640709	0.0126667	0.00484127	0.0627273	0.0564155	0.168343	0.473174	0.483254	0.376835	0	0	0	0	0.0853068	0.146368	0.192394	0.15302	0.163591	0.216595	0.510067	0.418025	0.543624	0.506603	0.49217	0.372483	0.293259	0.470805	0.362416	0.343197	0.522571	0.637874	0.783069	0.916618	0.911327	0.163832	0.0827586	0.810942	0.695515	0.450395
chr22	48982267	48982319	0.0284198	0.122	0.0196667	0.018537	0.0247778	0.157222	0.00777778	0.041526	0.0200229	0.0616667	0.00979365	0	0.0556008	0.378013	0.220588	0.842454	0.5497	0	0	0	0	0.236873	0.446325	0.137821	0.146154	0.234375	0.310315	0.265734	0.598901	0.173077	0.322581	0.282051	0.40024	0.448161	0.234615	0.129808	0.109266	0.708831	0.0704645	0.613757	0.884568	0.874699	0.297016	0.117241	0.615395	0.655647	0.691309
chr22	27931548	27932184	0.028854	0.0282514	0.0187231	0.00788251	0.0263115	0.0147059	0.5	0.00619225	0.0246907	0.0400808	0.0549263	0.0181667	4.22e-44	0.204363	0.294429	0.573257	0.559773	0.119309	0.194662	0.0847724	0.0350602	0.152301	0.307785	0.13522	0.119497	0.114976	0.0761149	0.29331	0.367251	0.198113	0.276932	0.403564	0.403597	0.375581	0.580267	0.26533	0.276944	0.831994	0.741134	0.674603	0.98186	0.981356	0.226047	0.0206897	0.676607	0.725988	0.615899
chr22	37062069	37062419	0.0226569	0.0275021	0.0347314	0.0361648	0.0866488	0.0185132	0.00873684	0.0224578	0.0478205	0.0154408	0.0357778	0.0158925	4.08e-20	0.195957	0.318127	0.582902	0.529708	0.148148	0.353276	0	0	0.140666	0.263822	0.0819048	0.238857	0.104464	0	0.296104	0.467143	0.282857	0.359447	0.314286	0.41625	0.482733	0.453143	0.27	0.292208	0.824297	0.574532	0.693122	0.9757	0.975317	0.196774	0.0275862	0.69658	0.798274	0.548231
chr22	36907863	36907899	0.0289186	0.0295833	0.04475	0.00302083	0.0451667	0.013125	0.043125	0.0126865	0.02657	0.0679583	0.0165972	0.021875	0.0335031	0.350811	0.151261	0.35935	0.784992	0	0	0	0	0.331021	0.260988	0	0	0	0	0	0	0.25	0.232975	0.407407	0	0.566425	0.677778	0.5625	0.157828	0.657097	0	0.560847	0.744341	0.724867	0.225345	0.255172	0.624339	0.79805	0.336402
chr6	83014089	83014226	0.0292858	0.0456071	0.0384286	0.0155714	0.0652381	0.00875	0	0.0397482	0.0369642	0	0.0188316	0.01125	1.08e-05	0.256935	0.426632	0.5698	0.337058	0	0	0.0942029	0.161836	0.101073	0.167364	0.36618	0.110949	0.355839	0.706702	0.453882	0.11366	0.394161	0.367318	0.749392	0.151916	0.255157	0.534307	0.443431	0.207366	0.403747	0.543898	0.828042	0.904919	0.899617	0.150263	0.0896552	0.853474	0.670262	0.431912
chr6	96132517	96132599	0.0294736	0.0716825	0.0455467	0.0401235	0.0379211	0.02	0.0327778	0.0433621	0.0367798	0.00593254	0.0399923	0.00333333	0.0317719	0.494936	0.409664	0.534914	0.161338	0	0	0	0	0.115568	0	0.436992	0.741463	0.297256	0.196785	0.0842572	0.379791	0.329268	0.61369	0.0894309	0.676829	0.355249	0.223171	0.329268	0.762195	0	0.413244	0.907407	0.873863	0.863659	0	0.124138	0.710514	0.758494	0.119456
chr20	3088296	3088623	0.0300601	0.0633571	0.0300762	0.0212963	0.0174714	0.00681818	0	0.0228442	0.0262934	0.0186806	0.0361011	0.00471429	7.97e-20	0.266888	0.355743	0.736927	0.381523	0	0	0.158537	0.204268	0.12207	0.203126	0.284913	0.162691	0.186353	0.0986934	0.464832	0.309524	0.66055	0.153892	0.426096	0.487959	0.365244	0.317125	0.495413	0.330136	0.623785	0.739428	0.746032	0.953743	0.952222	0.128338	0.0482759	0.806525	0.748209	0.51166
chr22	38246070	38246273	0.0300667	0.0318	0.0441333	0.00813333	0.0255556	0.0308696	0.5	0.0457239	0.0796572	0.0649333	0.124348	0	7.03e-10	0.504203	0.32353	0.643999	0.220068	0	0	0.0392157	0.109477	0.141232	0.170575	0.529557	0.262069	0.540333	0.397447	0.340349	0.306826	0.62069	0.123947	0.252874	0.546798	0.272649	0.210345	0.498768	0.419839	0.404003	0.834694	0.820106	0.956357	0.954307	0.0631063	0.0413793	0.763869	0.619284	0.43977
chr22	40526406	40526623	0.0304271	0.0360667	0.02844	0.042	0.0388	0.0539583	0.0382	0.00822222	0.0357644	0.0212667	0.0296186	0.0082	3.9e-09	0.215875	0.352941	0.536417	0.489108	0	0	0.0825688	0.102446	0.126011	0.30638	0.0330261	0.140092	0.112327	0.223083	0.38207	0.430546	0.248848	0.347852	0.743472	0.3197	0.214787	0.562212	0.46659	0.157101	0.745789	0.817988	0.693122	0.935443	0.931481	0.261341	0.062069	0.766072	0.673797	0.657879
chr6	43705605	43705866	0.0305374	0.0220648	0.0138889	0.0475926	0.0133704	0.00722222	0.0311111	0.0276833	0.0241321	0.0160278	0.0532011	0.0238889	1.16e-05	0.144204	0.670292	0.567673	0.210541	0	0	0.19084	0.170483	0.0374251	0.0923797	0.494253	0.495019	0.186782	0.618251	0.397074	0.298303	0.62069	0.353479	0.505747	0.372126	0.357155	0.385632	0.387931	0.195925	0.276767	0.702313	0.925926	0.954878	0.951805	0.0505205	0.0482759	0.981383	0.867191	0.504441
chr22	29268298	29268645	0.0306472	0.0969512	0.0197764	0.0115854	0.0946057	0.0139024	0.0231707	0.0240022	0.0400856	0.0740447	0.0213047	0.0156098	3.01e-18	0.228102	0.335294	0.663821	0.457072	0	0	0.385057	0.128352	0.131659	0.288966	0.206532	0.153314	0.070245	0.232512	0.298664	0.336558	0.207493	0.314214	0.549472	0.539805	0.419747	0.334006	0.311239	0.360231	0.73667	0.78974	0.71164	0.944843	0.942654	0.186363	0.0551724	0.770078	0.815403	0.606776
chr20	10600774	10600976	0.0323007	0.0819015	0.0479545	0.0387955	0.101917	0.025	0.0368182	0.0875507	0.0667882	0.0882576	0.0935953	0.0372727	1.4e-09	0.247977	0.381753	0.694258	0.382778	0	0	0.448276	0.110016	0.113949	0.159252	0.425743	0.263366	0.120668	0.159766	0.478848	0.154173	0.668317	0.166081	0.435644	0.309097	0.490314	0.347277	0.434406	0.25315	0.457578	0.789704	0.793651	0.949676	0.949588	0.078397	0.0482759	0.845963	0.84373	0.438406
chr6	33375034	33375371	0.0323148	0.0452963	0.0222824	0.0322963	0.0452546	0.0375	0.0879167	0.0501608	0.0428702	0.0431713	0.0473986	0.0243056	1.12e-22	0.287267	0.383193	0.521971	0.317445	0	0	0	0	0.109953	0.133769	0.233927	0.270623	0.397812	0.335177	0.34853	0.254133	0.373887	0.373313	0.478734	0.411721	0.388982	0.316766	0.460682	0.47208	0.476071	0.803885	0.809524	0.936721	0.934785	0.138664	0.062069	0.775481	0.709213	0.328249
chr22	35429418	35429657	0.0325679	0.0384	0.0224074	0.0317901	0.0096	0.00333333	0.5	0.0418388	0.0281439	0.027284	0.0135957	0	5.72e-11	0.147994	0.343604	0.605239	0.569087	0	0	0.291667	0.279167	0.129742	0.344305	0.0599721	0.0635983	0.0509937	0.202548	0.3469	0.390915	0.263598	0.175462	0.460251	0.551517	0.47535	0.446653	0.225941	0.237733	0.827327	0.495881	0.671958	0.942547	0.940685	0.198706	0.0551724	0.758772	0.818817	0.703295
chr6	99387595	99387905	0.0341875	0.0460156	0.0114062	0.0177344	0.032439	0.030625	0.0154839	0.0116644	0.0639608	0.142734	0.0156641	0.00258064	2.36e-20	0.290227	0.386029	0.680293	0.309346	0	0	0.0353698	0.0718114	0.109238	0.235842	0.254301	0.294194	0.275202	0.468475	0.356598	0.477189	0.435484	0.378772	0.425806	0.537097	0.281907	0.295161	0.326613	0.311584	0.525812	0.830008	0.783069	0.963289	0.960996	0.178466	0.0344828	0.801576	0.684275	0.610116
chr22	22703373	22703583	0.0346701	0.0366667	0.02375	0.0122222	0.0427083	0.0485417	0.041	0.0448383	0.0335756	0.0459722	0.0417287	0	1.65e-08	0.33523	0.357326	0.624932	0.340199	0	0	0	0	0.124246	0.137481	0.068254	0.434286	0.174107	0.15368	0.329004	0.370748	0.557143	0.399386	0.244444	0.660714	0.443892	0.203333	0.353571	0.568182	0.517181	0.485811	0.772487	0.92164	0.919394	0.127846	0.0758621	0.767936	0.772291	0.408613
chr6	83960278	83960563	0.0349413	0.06834	0.0264133	0.0737333	0.0265333	0.044	0.22	0.0607721	0.0477168	0.323333	0.0362288	0.0352	3.88e-12	0.125796	0.495798	0.576585	0.395007	0	0	0	0	0.073352	0.228912	0.301754	0.16	0.213816	0.0566188	0.387879	0.546366	0.221053	0.382569	0.540351	0.438158	0.347521	0.42807	0.378947	0.299043	0.608805	0.705868	0.772487	0.957077	0.956538	0.192994	0.0413793	0.76726	0.767114	0.53557
chr6	37429588	37429808	0.035	0.0104	0.0136	0.0548	0.00293333	0.5	0	0.026593	0.0190432	0.0144	0.00457111	0	4.63e-15	0.241148	0.359244	0.788292	0.41505	0	0	0.0135747	0.101056	0.123002	0.254545	0.0977273	0.276364	0.221591	0.146694	0.18843	0.530844	0.163636	0.343109	0.533333	0.53608	0.304545	0.402045	0.490909	0.335744	0.721562	0.675594	0.732804	0.927501	0.926269	0.227563	0.0689655	0.737689	0.73936	0.578277
chr22	40796905	40796976	0.0350159	0.0805556	0.0342222	0.0123704	0.015	0.5	0.05	0.0445536	0.0781355	0.0429074	0.0525897	0.0316667	0.976578	0.268144	0.340336	0.504902	0.447548	0	0	0	0	0.148144	0.265978	0.100939	0.214085	0.171655	0.227273	0.291933	0.54829	0.380282	0.354384	0.413146	0.488556	0.32823	0.38662	0.380282	0.240077	0.582822	0.211952	0.714286	0.864294	0.86009	0.255579	0.131034	0.740911	0.708239	0.602653
chr6	28663000	28663236	0.0350558	0.0101667	0.035	0.0219222	0.0341562	0.0114286	0.0435714	0.018676	0.0135705	0.0554062	0.0668112	0.022	0.000200611	0.183384	0.689076	0.557999	0.152442	0	0	0	0	0.0351858	0.0580038	0.33404	0.322034	0.309852	0.752119	0.497689	0.395884	0.724576	0.568617	0.466102	0.529131	0.222181	0.310169	0.34322	0.409284	0.120383	0.531176	0.915344	0.921657	0.917732	0.110072	0.0758621	0.961947	0.688943	0.457315
chr22	19386481	19386760	0.0351012	0.0364881	0.023631	0.0434226	0.0509524	0.08	0.0703571	0.0363215	0.0391729	0.0568452	0.0291013	0.0372727	6.9e-12	0.223638	0.366387	0.638846	0.42466	0	0	0.275	0.0797619	0.118164	0.263274	0.128435	0.0544803	0.218414	0.231346	0.321929	0.390681	0.290323	0.24049	0.762246	0.447581	0.281907	0.393548	0.629032	0.264744	0.700311	0.570235	0.716931	0.916018	0.913119	0.218939	0.0827586	0.809102	0.740988	0.56896
chr6	144205897	144206522	0.0224353	0.0159615	0.0253419	0.0158932	0.0124865	0.0124324	0.00628205	0.0220247	0.0244495	0.0176923	0.0211181	0.0106579	5.06e-31	0.190856	0.492786	0.606008	0.29152	0	0	0	0	0.0708246	0.1679	0.2408	0.35264	0.273	0.413091	0.342691	0.535657	0.3744	0.523355	0.434133	0.4773	0.344904	0.32696	0.324	0.336364	0.520348	0.822007	0.828042	0.971911	0.970364	0.164881	0.0275862	0.831188	0.754851	0.51395
chr6	49626275	49626706	0.036092	0.0370977	0.106989	0.00374713	0.0530805	0.012931	0.042963	0.0431389	0.0323093	0.0223218	0.0413108	0.0276786	4.06e-23	0.173268	0.455074	0.654643	0.373887	0	0	0	0	0.0830993	0.190781	0.216164	0.299768	0.254495	0.149757	0.336638	0.343222	0.334107	0.194596	0.612529	0.418503	0.277111	0.516589	0.563805	0.290023	0.52618	0.799083	0.793651	0.946051	0.944589	0.15435	0.0551724	0.810673	0.741548	0.504622
chr22	35543076	35543280	0.0362821	0.161653	0.226765	0.122063	0.19877	0.1675	0.0452174	0.0987838	0.119368	0.402361	0.0834333	0.0718182	5.24e-13	0.21659	0.278245	0.642432	0.582832	0	0	0.156098	0.108943	0.168248	0.431895	0.0702614	0	0.119485	0.0790998	0.541889	0.381653	0.308824	0.12334	0.539216	0.408088	0.342711	0.433578	0.231618	0.167112	0.92597	0.499308	0.608466	0.971177	0.968427	0.252709	0.0344828	0.674967	0.64172	0.724564
chr22	40194408	40194492	0.0367955	0.0510714	0.0765667	0.0402143	0.0956667	0.07	0.0661667	0.0389402	0.0374869	0.0360333	0.0570083	0.0235	0.450102	0.279825	0.364146	0.622359	0.391654	0	0	0	0	0.133368	0.21037	0.597222	0	0	0.384199	0.246753	0.278061	0.642857	0.0998464	0.611111	0.412946	0.450828	0.290476	0.642857	0.0676407	0.428672	0.587666	0.775132	0.868141	0.858623	0.106346	0.131034	0.938487	0.950163	0.587572
chr22	37408034	37408147	0.0369167	0.0639889	0.101822	0.0603333	0.0726667	0.0236667	0.0533333	0.1404	0.0371228	0.0357778	0.0126553	0.141333	0.000127291	0.440174	0.302521	0.614712	0.40684	0	0	0.131579	0.195906	0.159605	0.200157	0.126844	0.134513	0.323562	0.428399	0.0611424	0.551201	0.238938	0.519555	0.584071	0.306969	0.103117	0.620796	0.65708	0.201126	0.611345	0.341191	0.738095	0.881506	0.879552	0.261246	0.110345	0.754087	0.602617	0.528423
chr22	19641874	19641955	0.037	0.0288333	0.0701667	0.14	0.0640167	0	0.011	0.064513	0.0397591	0.005	0.0379798	0.056	0.316701	0.221819	0.347339	0.442684	0.490665	0	0	0	0	0.141815	0.190123	0.0884774	0.187654	0	0	0.0852974	0.57672	0.222222	0.517722	0.18107	0.770833	0.323671	0.52716	0.25	0.561167	0.621117	0.421044	0.714286	0.846062	0.840108	0.224062	0.144828	0.651729	0.784901	0.570248
chr22	17511993	17512232	0.0374336	0.0357222	0.0176	0.0163889	0.0146667	0.00533333	0.5	0.0231937	0.012956	0.0414722	0.0336797	0.00283333	5.27e-13	0.322093	0.312953	0.576197	0.386779	0	0	0.166667	0.0930556	0.145773	0.237564	0.209902	0.158996	0.305962	0.270065	0.433625	0.26061	0.414226	0.28074	0.398884	0.52249	0.304712	0.344561	0.310669	0.475466	0.629342	0.644526	0.732804	0.942547	0.940072	0.178083	0.0551724	0.704566	0.609265	0.48954
chr6	147220427	147220632	0.0380581	0.0225721	0.066886	0.0231579	0.0776241	0.0230556	0.00842105	0.131286	0.0558073	0.0859064	0.053867	0.0266667	1.4e-08	0.216609	0.470588	0.680631	0.304875	0	0	0	0	0.0828608	0.230222	0.349593	0.185366	0.416159	0.078714	0.572949	0.41777	0.395122	0.204563	0.643902	0.372256	0.227359	0.342195	0.526829	0.304878	0.602275	0.615971	0.785714	0.953195	0.950635	0.125233	0.0482759	0.753044	0.610143	0.475218
chr22	37382264	37382378	0.0380663	0.0559111	0.0317143	0.00607692	0.0338333	0.19	0.033	0.0658754	0.0544129	0.0531778	0.0253687	0	0.000145621	0.542759	0.306123	0.710285	0.221764	0	0	0	0	0.157374	0.175205	0.251462	0.6	0.427632	0.566188	0.30303	0.409774	0.394737	0.588568	0.321637	0.365132	0.281083	0.187281	0.296053	0.398724	0.282693	0.375014	0.81746	0.937825	0.935857	0.16853	0.062069	0.712976	0.571901	0.40422
chr6	4948714	4948907	0.0383802	0.0506818	0.129625	0.1055	0.0313194	0.112778	0.5	0.0363234	0.0126903	0.124333	0.0362484	0.0618182	0.000107943	0.126688	0.590637	0.630796	0.33364	0	0	0	0	0.0541966	0.118158	0.334197	0.157513	0.126295	0.167216	0.429581	0.484086	0.699482	0.304195	0.417962	0.539184	0.528272	0.221244	0.489637	0.294395	0.466759	0.923715	0.822751	0.921127	0.917567	0.0642252	0.0758621	0.926281	0.939457	0.470544
chr22	26528071	26528248	0.0384442	0.0294444	0.0285185	0.0406019	0.0251852	0.0852778	0.0308333	0.0701851	0.0722094	0.0711111	0.0696763	0.0373333	0.000221996	0.252114	0.421157	0.448016	0.329608	0	0	0.398876	0.125468	0.100125	0.151689	0.323917	0.128814	0.0688559	0.546995	0.390344	0.30791	0.559322	0.521232	0.580038	0.431144	0.213952	0.465254	0.381356	0.321007	0.480854	0.667577	0.801587	0.904713	0.902257	0.162074	0.0896552	0.896844	0.738496	0.554057
chr22	34106963	34107280	0.0223409	0	0.0369106	0.057	0.0255556	0.00439024	0.0330303	0.072897	0.0338349	0.101382	0.0460344	0.02975	5.89e-20	0.272432	0.297479	0.629301	0.468395	0.0880503	0.389937	0	0	0.153081	0.292955	0.226078	0.119874	0.153785	0.101807	0.501291	0.368409	0.511041	0.264577	0.39327	0.372043	0.413524	0.327129	0.298107	0.250932	0.745871	0.699361	0.687831	0.985057	0.984556	0.193792	0.0137931	0.731056	0.71124	0.568006
chr6	10534373	10534644	0.0388983	0.0556162	0.0129293	0.0846061	0.15025	0.139375	0.0301613	0.051675	0.113123	0.0379343	0.0477606	0.00924242	1.87e-22	0.177501	0.32458	0.561815	0.553976	0	0	0	0	0.138586	0.34911	0.0528905	0.224354	0	0.0595438	0.254948	0.545862	0.132841	0.340436	0.405904	0.537592	0.365474	0.517712	0.199262	0.251593	0.881625	0.631622	0.666667	0.964601	0.964672	0.255481	0.0344828	0.684169	0.770849	0.764244
chr22	37042631	37042887	0.0394468	0.00666667	0.013908	0.0246944	0.0735556	0.0478261	0.0545833	0.0451424	0.0601506	0.017931	0.0533025	0.0980769	4.46e-13	0.189079	0.327731	0.560321	0.527944	0	0	0	0	0.137288	0.245486	0.279948	0.059375	0.285645	0.126065	0.431818	0.182478	0.246094	0.229335	0.458333	0.189697	0.512058	0.524219	0.290039	0.266335	0.757466	0.62479	0.724868	0.967729	0.966698	0.160087	0.0344828	0.705963	0.745783	0.41125
chr22	36679449	36679844	0.0396856	0.0180208	0.0406458	0.0267448	0.0481042	0.0364516	0.0651562	0.0288101	0.0426142	0.0281979	0.023058	0.05	5.58e-15	0.281572	0.408533	0.559415	0.29688	0	0	0.111111	0.112795	0.0993032	0.248968	0.217722	0.250127	0.27769	0.408516	0.402301	0.551899	0.410127	0.424663	0.575527	0.491772	0.154871	0.347468	0.427215	0.273303	0.545618	0.866495	0.772487	0.964102	0.96199	0.195886	0.0344828	0.800906	0.614849	0.643785
chr22	40170507	40170628	0.0398265	0.0561548	0.0405357	0.0411905	0.0799881	0.0446429	0.0489286	0.0466491	0.0641897	0.0440476	0.0604866	0.0492857	0.00361507	0.302145	0.364577	0.503069	0.347925	0	0	0.221311	0.18306	0.12696	0.201837	0.473829	0.12562	0.503616	0.266717	0.399699	0.321724	0.297521	0.277259	0.545455	0.172004	0.409271	0.327686	0.502066	0.234786	0.601969	0.497064	0.793651	0.933989	0.932598	0.117292	0.062069	0.745991	0.697248	0.360921
chr22	30125251	30125405	0.0399528	0.025	0.0314118	0.0519118	0.0238725	0.0335294	0.0270588	0.035244	0.0441349	0.127941	0.0453393	0.0471429	0.000179226	0.231711	0.381303	0.669362	0.409768	0	0	0.251613	0.144086	0.116782	0.304242	0.0930736	0.148052	0.237419	0.104782	0.493506	0.556122	0.350649	0.32677	0.619048	0.450487	0.189159	0.396104	0.438312	0.258264	0.705391	0.475315	0.703704	0.934522	0.929696	0.25151	0.062069	0.721886	0.58885	0.633206
chr6	26129895	26130192	0.0400854	0.051358	0.0718783	0.0397654	0.0570935	0.017	0.0726087	0.0360017	0.0509616	0.0622037	0.044181	0.0572727	6.79e-14	0.276119	0.473174	0.574745	0.239174	0	0	1	0.0749441	0.0794627	0.155765	0.313692	0.307071	0.369318	0.43465	0.465259	0.602934	0.515152	0.621266	0.444444	0.32702	0.16674	0.390236	0.363636	0.26783	0.46958	0.548966	0.833333	0.977798	0.977252	0.178183	0.0206897	0.800612	0.574079	0.49526
chr6	126143555	126143776	0.0404152	0.0100526	0.0273158	0.0110789	0.0336754	0.0647368	0	0.031728	0.0362925	0.033886	0.0241039	0.0213158	5.75e-08	0.501923	0.515406	0.717385	0.0145463	0	0	0	0	0.0700063	0.125993	0.38914	0.653394	0.661765	0.949198	0.406417	0.422754	0.488688	0.493359	0.464555	0.502262	0.0922683	0.165611	0.366516	0.411353	0.0538343	0.73294	0.941799	0.956468	0.955226	0.0655404	0.0413793	0.840334	0.475859	0.459603
chr6	18263895	18264381	0.0406845	0.0191071	0.0257471	0.0146429	0.0442857	0	0.5	0.0113107	0.0195586	0.0170238	0.00123377	0.0776	7.11e-19	0.149414	0.560073	0.62611	0.285329	0	0	0	0	0.0550952	0.127133	0.294925	0.406584	0.200617	0.365226	0.270108	0.49662	0.314815	0.534979	0.467764	0.48534	0.323671	0.420473	0.361111	0.36242	0.388459	0.757888	0.857143	0.955333	0.953642	0.140179	0.0413793	0.864593	0.818037	0.487669
chr22	40173662	40174003	0.041054	0.0637626	0.0523438	0.0256566	0.03	0.0717187	0.058125	0.0367988	0.0235484	0.0844697	0.02457	0.0218182	5.59e-11	0.132116	0.434874	0.655297	0.453363	0	0	0	0	0.0906985	0.205917	0.0840665	0.111437	0.0714809	0.0946414	0.384964	0.525136	0.422287	0.442721	0.537634	0.447581	0.375877	0.43827	0.435484	0.283258	0.699526	0.709032	0.732804	0.93806	0.936683	0.200341	0.062069	0.820319	0.813644	0.552053
chr6	52967474	52967783	0.0411515	0.0739855	0.0518116	0.054697	0.0596825	0.0290476	0.05	0.061987	0.0802057	0.0420455	0.0434341	0.101087	3.39e-09	0.145156	0.605042	0.555211	0.262209	0	0	0	0	0.0479005	0.154347	0.440669	0.172168	0.433859	0.41777	0.558988	0.42834	0.495146	0.379998	0.450917	0.381675	0.395948	0.286246	0.305825	0.312592	0.432243	0.685873	0.859788	0.969787	0.969316	0.104372	0.0275862	0.833745	0.717949	0.42972
chr22	28329444	28329884	0.0412984	0.113561	0.0483534	0.0424561	0.049092	0.5	0.0362281	0.022942	0.0546114	0.0312288	0.0386055	0.0305357	9.82e-33	0.261351	0.27432	0.569089	0.517451	0	0	0.124717	0.151927	0.166541	0.277737	0.0488636	0.103636	0.166193	0.183368	0.282645	0.424675	0.204545	0.495601	0.433333	0.378409	0.436957	0.388182	0.291477	0.348657	0.758437	0.708059	0.669312	0.964405	0.963225	0.253294	0.0344828	0.683996	0.730276	0.514695
chr6	43711353	43711796	0.0423821	0.0433333	0.0663194	0.0790278	0.114464	0	0.0718182	0.0637952	0.0352499	0.09625	0.108924	0.00689655	3.93e-15	0.152555	0.595588	0.716429	0.247472	0	0	0.0202703	0.0503003	0.0480124	0.125498	0.226486	0.497517	0.275113	0.437102	0.311923	0.474524	0.345372	0.492245	0.446953	0.548109	0.335362	0.344244	0.335214	0.410425	0.36528	0.730548	0.873016	0.950786	0.949704	0.116554	0.0482759	0.861971	0.780201	0.475261
chr22	22529321	22529435	0.0434722	0.0390909	0.000277778	0.0230556	0.02	0.0772727	0	0.0271814	0.0155442	0.03	0.0418006	0.02	0.0154786	0.246643	0.37395	0.502487	0.429292	0	0	0	0	0.123765	0.219961	0.125731	0.133333	0.106908	0	0.484848	0.341479	0.394737	0.367855	0.900585	0.182566	0.229977	0.454825	0.710526	0.199362	0.585526	0.665547	0.714286	0.886637	0.880004	0.254691	0.110345	0.798413	0.707071	0.464017
chr22	18484557	18484785	0.0441618	0.0328529	0.0293971	0.0373922	0.0396569	0.0117647	0.0848529	0.0300353	0.03949	0.030049	0.0324884	0.0339062	4.03e-18	0.351193	0.245989	0.723746	0.478909	0.139738	0.270742	0	0	0.190983	0.298285	0.0942982	0.166667	0.213816	0.212321	0.363636	0.307331	0.315789	0.367855	0.321637	0.486842	0.370519	0.33443	0.207237	0.448565	0.856194	0.440554	0.664021	0.953855	0.953968	0.23466	0.0413793	0.63682	0.619474	0.534161
chr6	27906970	27907547	0.0444121	0.0162237	0.0613632	0.0376126	0.0476496	0.5	0.0101316	0.0969004	0.0529538	0.0077807	0.131909	0	8e-32	0.35747	0.45766	0.600029	0.156986	0	0	0.544983	0.115917	0.0812737	0.14984	0.471982	0.526863	0.401321	0.531353	0.299354	0.512751	0.467938	0.436071	0.457539	0.396772	0.242333	0.24844	0.479636	0.246179	0.28965	0.808247	0.883598	0.992972	0.993434	0.0997126	0.00689655	0.859228	0.707777	0.50458
chr6	44463372	44463797	0.0446478	0.0263971	0.0417598	0.0150245	0.0282598	0.0331818	0.055	0.0505008	0.0330002	0.0319804	0.04175	0.15	5.39e-20	0.199311	0.492997	0.528949	0.285703	0	0	0.340376	0.262128	0.0720867	0.182787	0.18549	0.357647	0.286765	0.379679	0.24385	0.622857	0.338824	0.45389	0.448627	0.603971	0.301586	0.308588	0.428824	0.347594	0.5118	0.821598	0.81746	0.950493	0.948743	0.168483	0.0482759	0.838125	0.762106	0.57386
chr22	27526525	27526708	0.044654	0.0272727	0.0404545	0.0418283	0.0305758	0.0239394	0.0262121	0.0635385	0.0412993	0	0.0372256	0.019697	1.12e-20	0.429881	0.185924	0.554097	0.535219	0	0	0.173913	0.121377	0.250763	0.366703	0	0.24918	0.199795	0.176354	0.377546	0.340359	0.295082	0.458311	0.320583	0.265369	0.397957	0.283333	0.184426	0.310482	0.873356	0.41204	0.600529	0.982614	0.98289	0.274037	0.0206897	0.577929	0.576661	0.541301
chr22	27756575	27756697	0.0446667	0.012	0	0.0233333	0.0333333	0.067	0	0.0623246	0.0503181	0.148939	0.356882	0.134	0.00404277	0.259744	0.368455	0.455563	0.417904	0	0	0.00813008	0.181572	0.125143	0.136685	0.293716	0.311475	0.39959	0.132265	0.113264	0.319087	0.0737705	0.343733	0.480874	0.227459	0.358161	0.625	0.553279	0.326006	0.458869	0.694946	0.804233	0.904175	0.903092	0.138917	0.0896552	0.702698	0.738214	0.279245
chr6	107886929	107887173	0.0448333	0.0348333	0.01225	0.0239667	0.0532083	0.06325	0.0445	0.0426298	0.0316253	0.0279333	0.0464756	0.052	3.22e-08	0.175093	0.544007	0.428935	0.277529	0	0	0.522449	0.0911565	0.0623326	0.136685	0.234973	0.12459	0.349641	0.264531	0.566319	0.47863	0.737705	0.30936	0.601093	0.398053	0.250713	0.325	0.63627	0.256148	0.553123	0.448275	0.812169	0.932751	0.928191	0.151363	0.0689655	0.879418	0.685566	0.462393
chr22	44014681	44014888	0.0452568	0.0613333	0.0436765	0.00820588	0.0147059	0.0943333	0.0578571	0.0571907	0.0527744	0.0920833	0.0560951	0	0.0188391	0.112683	0.548319	0.559897	0.368929	0	0	0	0	0.062636	0.165475	0.311594	0.07343	0.0588768	0.311814	0.500659	0.338509	0.608696	0.324139	0.743961	0.335145	0.351817	0.41256	0.554348	0.16469	0.547689	0.480513	0.798942	0.913708	0.91085	0.165106	0.0827586	0.939166	0.854913	0.534471
chr6	107184242	107184651	0.0223139	0.01215	0.0216508	0.021875	0.0271111	0.0285	0	0.0371447	0.0182369	0.005125	0.0246366	0.01125	2.24e-08	0.124001	0.756303	0.545178	0.170514	0	0	0.0829268	0.0544715	0.0224043	0.0875523	0.280359	0.48313	0.357579	0.552345	0.287175	0.513971	0.396088	0.471646	0.519967	0.593674	0.235038	0.357946	0.462103	0.402867	0.306524	0.746669	0.915344	0.934258	0.931235	0.102567	0.062069	0.929703	0.753375	0.47828
chr6	49538747	49539260	0.0465239	0.0371667	0.0280655	0.0473393	0.051381	0.0201923	0.0618519	0.0346293	0.040771	0.0441905	0.0298336	0.01	5.01e-15	0.177719	0.658428	0.555448	0.164229	0	0	0	0	0.0360086	0.110557	0.307342	0.474074	0.451389	0.566188	0.430976	0.470482	0.473684	0.457775	0.45744	0.500365	0.278244	0.279435	0.368421	0.387648	0.279637	0.863342	0.904762	0.964457	0.963454	0.0888578	0.0344828	0.870544	0.677031	0.440263
chr22	36783134	36783271	0.0475099	0.0290119	0.0370238	0.0419643	0.03	0.00857143	0.05	0.0305781	0.0163753	0.0483929	0.020141	0.0907143	0.0190428	0.350168	0.426632	0.455354	0.221764	0	0	0	0	0.101073	0.148743	0.209246	0.721168	0.0889599	0.471135	0.302588	0.34098	0.328467	0.612197	0.481752	0.557026	0.233894	0.289416	0.24635	0.497678	0.236872	0.648552	0.849206	0.911012	0.90921	1	0.0827586	0.812201	0.704928	0.510277
chr22	19078714	19078811	0.0480292	0.0275119	0.054119	0.0722381	0.0327143	0.0221429	0	0.0356849	0.0574253	0.00619048	0.0680741	0.0835714	0.000153768	0.251968	0.271493	0.644258	0.573822	0	0	0	0	0.181802	0.301168	0.0738832	0	0.125644	0	0.213683	0.642121	0.185567	0.518789	0.378007	0.357603	0.390408	0.471649	0.347938	0.234302	0.838606	0.40107	0.637566	0.905292	0.904326	0.290945	0.0896552	0.643969	0.723631	0.56546
chr6	110119267	110119462	0.0484877	0.0426667	0.00485185	0.0365741	0.0406019	0.0281818	0.145	0.0654173	0.0663713	0.0565741	0.0442348	0.0625	7.41e-08	0.137702	0.474543	0.822582	0.41147	0	0	0.280612	0.113946	0.082142	0.194484	0.0367521	0.155897	0.4375	0.248252	0.28345	0.718681	0.138462	0.602151	0.413675	0.391346	0.403344	0.422308	0.346154	0.320513	0.694506	0.550128	0.772487	0.939615	0.936096	0.217979	0.062069	0.710358	0.693514	0.421672
chr22	17490173	17490329	0.0490001	0.0580664	0.0585993	0.0332336	0.037163	0.0432246	0.0404348	0.0621036	0.0313359	0.0414745	0.0447487	0.0271739	1.16e-10	0.410134	0.254392	0.615524	0.531295	0	0	0	0	0.187752	0.217379	0.229701	0.0487179	0.234375	0.206876	0.177156	0.249542	0.346154	0.268817	0.517094	0.133413	0.11204	0.879808	0.605769	0.145688	0.726992	0.519385	0.698413	0.925296	0.922537	0.216079	0.0689655	0.701619	0.581001	0.505595
chr22	40796608	40796866	0.0490417	0.0265278	0.0314583	0.0614931	0.00190476	0.5	0.0178261	0.0408594	0.0261928	0.0788681	0.0646508	0.081	2.02e-06	0.209512	0.46255	0.42366	0.331939	0	0	0	0	0.0835128	0.153867	0.361111	0.206202	0.330669	0.437808	0.374912	0.271595	0.418605	0.292573	0.397933	0.484012	0.496798	0.295543	0.313953	0.396406	0.446251	0.508711	0.830688	0.939152	0.937273	0.0957273	0.062069	0.832783	0.813505	0.420093
chr22	36907625	36907740	0.0220222	0.0364325	0.0203519	0.0201515	0.0416138	0.0152778	0.0338889	0.0244664	0.0149766	0.0608995	0.0182243	0.00625	0.148676	0.229176	0.421696	0.534282	0.365632	0	0	0.112069	0.192529	0.105207	0.0397681	0.311594	0.132174	0.211957	0.140316	0.360474	0.135404	0.626087	0.291725	0.701449	0.180978	0.405293	0.45087	0.821739	0.296443	0.359428	0.420036	0.81746	0.862683	0.854031	0.0989623	0.131034	0.892695	0.848009	0.249907
chr22	35114323	35114401	0.0497727	0.0118182	0.00787879	0.0365	0.0106061	0	0	0.0249516	0.00883887	0.0186364	0.0357226	0.106364	0.0189409	0.24899	0.287395	0.709832	0.597199	0	0	0	0	0.175472	0.299145	0	0.389744	0	0	0	0.499084	0.115385	0.215054	0.376068	0.444712	0.298774	0.742949	0.432692	0.145688	0.78271	0.602436	0.677249	0.87553	0.872942	0.249785	0.117241	0.668478	0.791104	0.720181
chr22	16886420	16886644	0.0498007	0.0349762	0.0267321	0.0261607	0.0324286	0.214167	0.0378571	0.0509312	0.0544775	0.0391071	0.0341852	0.0194643	8.67e-12	0.262218	0.315593	0.742712	0.451967	0	0	0	0	0.144771	0.373611	0.191964	0.2375	0.108817	0.144075	0.462662	0.521365	0.321429	0.299539	0.458333	0.464565	0.351126	0.285938	0.210938	0.202922	0.698908	0.733304	0.679894	0.985762	0.985528	0.226607	0.0137931	0.710928	0.693701	0.715163
chr22	27168195	27168364	0.0499365	0.0655556	0.0304687	0.0385104	0.0438889	0.045	0.0142857	0.0348409	0.0334569	0.0491111	0.0317599	0.026	0.000815682	0.165201	0.428572	0.432392	0.438449	0	0	0.341176	0.131373	0.0980118	0.314241	0.127219	0.0449704	0.288462	0.0954814	0.899408	0.322485	0.692308	0.0992556	0.564103	0.328402	0.379213	0.288757	0.279586	0.201721	0.872602	0.531388	0.703704	0.962128	0.961156	0.157893	0.0344828	0.754363	0.613791	0.558986
chr6	52643575	52644019	0.0500857	0.0357222	0.0208889	0.0458046	0.0613095	0.00535714	0	0.0175544	0.0262814	0	0.0378855	0	4.02e-16	0.102912	0.576012	0.691297	0.343017	0	0	0	0	0.0520057	0.257157	0.161411	0.325225	0.192145	0.145373	0.497952	0.543597	0.344595	0.283348	0.644144	0.515625	0.236193	0.405293	0.410473	0.255938	0.56149	0.717462	0.783069	0.965185	0.963602	0.202692	0.0344828	0.813963	0.701293	0.657304
chr22	28279456	28279620	0.0504639	0.0973333	0.0559889	0.0767222	0.105044	0.00466667	0.0286667	0.0856882	0.0363463	0.0420556	0.0723502	0.154333	0.0284114	0.160628	0.486195	0.499483	0.373217	0	0	0	0	0.0805246	0.202222	0.174797	0.231707	0.222942	0.196785	0.463415	0.332317	0.329268	0.306845	0.894309	0.211509	0.355249	0.371951	0.658537	0.173226	0.576873	0.766497	0.783069	0.911012	0.905741	0.170929	0.0896552	0.852376	0.787309	0.450925
chr6	26195586	26196020	0.0507353	0.0302516	0.037955	0.0314638	0.0685575	0.0556897	0.0370115	0.0473261	0.0418531	0.0746274	0.0491524	0.0597917	2.11e-13	0.143015	0.626891	0.648239	0.236473	0	0	0	0	0.0421436	0.153548	0.412826	0.507834	0.252736	0.408986	0.206954	0.502304	0.373272	0.251226	0.40553	0.639401	0.389301	0.302189	0.419931	0.30111	0.251987	0.801097	0.888889	0.961275	0.958983	0.0666518	0.0413793	0.915371	0.902599	0.580206
chr22	26645185	26645476	0.0507991	0.0583292	0.0453	0.06575	0.0365	0.0340789	0.105658	0.041223	0.0652288	0.0419583	0.052639	0.0419231	1.24e-21	0.368333	0.264706	0.58909	0.461927	0.133562	0.212329	0.15411	0.152968	0.175218	0.345002	0.0738832	0.208935	0.0837629	0.332709	0.427366	0.37457	0.556701	0.230573	0.327606	0.596005	0.490512	0.125773	0.208763	0.292877	0.831651	0.747561	0.661376	0.97053	0.968787	0.202825	0.0275862	0.761494	0.759724	0.675284
chr22	18484354	18484487	0.0512121	0.0251515	0.0504545	0.0187879	0.104091	0.0718182	0.00777778	0.0196894	0.0600869	0.0998485	0.0489654	0.11	0.719959	0.210234	0.504202	0.286287	0.376636	0	0	0	0	0.0781532	0.0984795	0	0.171429	0.274906	0.363978	0.519481	0.175618	0.541353	0.378365	0.275689	0.730263	0.569467	0.229323	0.152256	0.726247	0.542107	0.565786	0.804233	0.862899	0.856034	0.0932375	0.131034	0.793156	0.769421	0.296682
chr22	45071218	45071653	0.0214911	0.0284063	0.0265625	0.000902778	0.0146736	0.008125	0.00625	0.00708229	0.00478707	0.0226389	0.0134704	0.0227083	1.36e-25	0.281778	0.319974	0.573049	0.411562	0	0	0	0	0.138716	0.24095	0.148276	0.297011	0.252155	0.259666	0.317659	0.483251	0.372414	0.424175	0.337165	0.398707	0.328136	0.42069	0.310345	0.287356	0.664784	0.765776	0.73545	0.985591	0.984673	0.200703	0.0137931	0.717448	0.667424	0.552227
chr6	26307132	26307468	0.0516904	0.055101	0.0704599	0.0430333	0.0536176	0.068	0.0367143	0.0602517	0.0591049	0.0465422	0.0858487	0.0617143	1.64e-21	0.328643	0.395947	0.742741	0.256404	0	0	0.922849	0.198813	0.10486	0.202778	0.234623	0.542857	0.290179	0.432224	0.329004	0.486607	0.375	0.47427	0.414683	0.474888	0.268763	0.281399	0.321429	0.338203	0.445957	0.639653	0.81746	0.977555	0.975969	0.140803	0.0275862	0.780969	0.665776	0.549867
chr22	16491266	16491345	0.0213571	0.0234333	0.0299333	0.0163167	0.0183667	0.0195	0.01	0.101472	0.0195739	0.0506667	0.0536956	0.0972222	0.248473	0.199341	0.336135	0.554592	0.552514	0	0	0	0	0.147802	0.32647	0.0907173	0.192405	0.154272	0.204258	0.349827	0.197107	0.227848	0	0.278481	0.702532	0.479362	0.463291	0.085443	0.43153	0.790404	0.40861	0.695767	0.872469	0.86295	0.167514	0.124138	0.671823	0.734357	0.631739
chr22	39362596	39362861	0.052373	0.0169444	0.051399	0.0336465	0.0372727	0	0.5	0.0258399	0.0412248	0.0384394	0.0207707	0.0619697	1.26e-14	0.321814	0.315126	0.613159	0.379426	0.165414	0.233083	0.278195	0.25188	0.143867	0.243606	0.40566	0.0286792	0.229953	0.121784	0.391081	0.411321	0.543396	0.221546	0.442767	0.471226	0.285808	0.322264	0.509434	0.300172	0.685444	0.684258	0.724868	0.956326	0.95574	0.152275	0.0413793	0.770695	0.702013	0.552092
chr22	29420352	29420457	0.0523846	0.0239545	0.0806212	0.0481061	0.127576	0.014	0.0545455	0.0431269	0.0322882	0.0154242	0.0356612	0.0522727	0.458248	0.263195	0.423529	0.435798	0.324549	0	0	0	0	0.106001	0.222519	0	0.72381	0.116071	0.461039	0.131602	0.667347	0.171429	0.639017	0.279365	0.660714	0.332919	0.319524	0.128571	0.378788	0.455628	0.823892	0.804233	0.908368	0.90754	0.208578	0.0827586	0.749465	0.760551	0.688619
chr22	18388348	18388752	0.0524883	0.0397778	0.00572917	0.0374713	0.0506019	0.0474107	0.00954545	0.0308004	0.024277	0.0311012	0.031766	0.111111	2.96e-35	0.270048	0.243555	0.582751	0.577681	0	0	0.0987654	0.055144	0.189819	0.373949	0.124175	0.0564356	0.120668	0.079883	0.256526	0.462518	0.222772	0.249122	0.381188	0.429301	0.324473	0.520916	0.300743	0.210959	0.955346	0.525097	0.621693	0.985762	0.98577	0.270195	0.0137931	0.649586	0.677342	0.705339
chr22	19686454	19686551	0.052867	0.0206744	0.0571927	0.0433829	0.0123497	0.00833333	0.0396875	0.0395915	0.0333401	0.0201071	0.0369754	0.0866667	7.03e-07	0.423107	0.221849	0.888264	0.492646	0.285714	0.632653	0	0	0.221301	0.301168	0.0738832	0.235052	0	0.665417	0.0712277	0.32106	0.185567	0.605254	0.604811	0.286082	0.270282	0.471649	0.347938	0.175726	0.664087	0.377175	0.674603	0.88813	0.87931	0.270128	0.110345	0.763349	0.728989	0.65272
chr22	31138136	31138285	0.0203268	0.0185294	0.0191176	0.0118627	0.0211765	0.00852941	0	0.024298	0.0101118	0.00952941	0.0189477	0.00441176	0.000102851	0.391138	0.365546	0.554168	0.257505	0	0	0.14	0.297778	0.123878	0.300462	0.673378	0.204027	0.163591	0.216595	0.556437	0.313519	0.422819	0.225157	0.689038	0.419044	0.254158	0.122819	0.407718	0.266931	0.443438	0.594173	0.772487	0.955862	0.955455	0.897736	0.0413793	0.796933	0.710256	0.595246
chr22	36575505	36575627	0.0532	0.0296111	0.0878889	0.00383333	0.00866667	0.006	0.019	0.026558	0.0510399	0.0741111	0.0287831	0.018	0.000410387	0.25682	0.334934	0.789011	0.482581	0	0	0	0	0.140845	0.241239	0.0587432	0.24918	0	0.132265	0.396423	0.255269	0.368852	0.343733	0.360656	0.625512	0.54918	0.25	0.165984	0.512295	0.685675	0.37872	0.708995	0.897339	0.889738	0.178949	0.103448	0.740911	0.833959	0.508931
chr22	23837357	23837537	0.0533452	0.0753333	0.0275385	0.054881	0.0704286	0.214167	0	0.0668222	0.0910551	0.0832051	0.0747381	0.0907692	0.00221996	0.0926564	0.463235	0.538637	0.50554	0	0	0.187845	0.246777	0.0862354	0.260988	0.119444	0.0422222	0.203125	0.179293	0.268687	0.475794	0.2	0.18638	0.407407	0.655208	0.534058	0.406667	0.3	0.347222	0.77641	0.560993	0.73545	0.909464	0.907078	0.17771	0.0827586	0.782594	0.87741	0.587302
chr22	27526402	27526495	0.0541538	0	0	0.00214286	0.00181818	0	0	0.00554359	0.0278116	0	0.0141852	0	8.16e-05	0.284671	0.255979	0.78518	0.576845	0	0	0.244681	0.237589	0.193694	0.290705	0.154122	0.245161	0	0.173509	0.222874	0.167435	0.193548	0.270552	0.473118	0.298387	0.31323	0.68871	0.290323	0.244379	0.729831	0.412395	0.677249	0.899084	0.891951	0.234793	0.0965517	0.676967	0.713499	0.587302
chr20	30019927	30020313	0.054197	0.0748232	0.0391176	0.0308854	0.043798	0.0240909	0.0251515	0.0583485	0.101606	0.0788384	0.0354966	0.00735294	4.64e-15	0.142803	0.470094	0.522582	0.393587	0	0	0.439276	0.173127	0.0790115	0.223903	0.129965	0.118135	0.0947215	0.292628	0.393782	0.443745	0.396373	0.36938	0.607945	0.593102	0.415071	0.276554	0.402202	0.353274	0.627369	0.571565	0.756614	0.926223	0.922598	0.176915	0.0689655	0.86484	0.846471	0.585482
chr22	44188115	44188405	0.0559596	0.182905	0.0589381	0.0779571	0.212862	0.0631429	0.0305714	0.0495718	0.124461	0.06	0.0695588	0.0327143	2.81e-15	0.450036	0.327731	0.578942	0.241376	0	0	0.0549828	0.153494	0.136514	0.205762	0.395402	0.471724	0.210129	0.333856	0.21442	0.375862	0.372414	0.347052	0.556322	0.502371	0.291304	0.157759	0.558621	0.352665	0.38734	0.81059	0.798942	0.95147	0.95097	0.137595	0.0482759	0.819903	0.772153	0.525831
chr22	19729943	19730126	0.0199097	0.0575	0.0165	0.0641333	0.0349167	0.06025	0	0.0455193	0.0601679	0.0310417	0.0322512	0.04375	5.77e-06	0.272019	0.382132	0.566343	0.351469	0	0	0	0	0.114674	0.241239	0.313297	0.12459	0.39959	0.352707	0.604074	0.382904	0.491803	0.366649	0.56102	0.189549	0.238774	0.416667	0.368852	0.186289	0.568244	0.52204	0.767196	0.968903	0.966502	0.202563	0.0344828	0.751688	0.570617	0.493459
chr22	37519908	37520084	0.0566531	0.0968182	0.0404762	0.00825	0.02325	0.0309091	0.0421053	0.0496048	0.0849136	0.0435	0.0741813	0.055	2.64e-08	0.145829	0.319328	0.486417	0.629201	0.254237	0.350283	0.271186	0.252354	0.144771	0.312525	0.0814394	0.129545	0	0	0.196281	0.353896	0.102273	0.190616	0.333333	0.551847	0.628953	0.467898	0.191761	0.322831	0.906473	0.567671	0.669312	0.930016	0.927438	0.189741	0.0689655	0.707913	0.934736	0.602653
chr6	31938434	31938792	0.0567854	0.0518827	0.0556012	0.0733025	0.0785333	0.044	0.5	0.0545459	0.0367728	0.0578086	0.068057	0.0446154	5.9e-16	0.193404	0.49916	0.737969	0.313051	0	0	0.00278552	0.0622098	0.0711927	0.170329	0.280261	0.23352	0.272346	0.270442	0.424581	0.326217	0.377095	0.304559	0.532588	0.561976	0.471946	0.19595	0.39595	0.460259	0.476381	0.9009	0.814815	0.935217	0.93255	0.107311	0.062069	0.832724	0.820288	0.433078
chr22	18687110	18687211	0.0573355	0.00796154	0.00192308	0	0	0	0.00192308	0.0207665	0.00717172	0.000923077	0.0118378	0.03	0.00324847	0.306924	0.319328	0.520835	0.41505	0	0	0.578431	0.218954	0.151884	0.260286	0	0.376238	0.120668	0.319532	0.342034	0.385431	0.356436	0.415203	0.435644	0.549505	0.317262	0.332178	0.267327	0.393789	0.580796	0.367078	0.719577	0.894523	0.886408	0.195793	0.103448	0.724819	0.668503	0.58908
chr22	20336665	20336710	0.057381	0.0308333	0.015	0	0	0.5	0	0.00107681	0.0353228	0.232143	0.000714286	0	0.254582	0.31997	0.216086	0.435065	0.654117	0	0	0	0	0.245878	0.246815	0	0	0.270833	0.358586	0.153535	0	0.2	0.18638	0.325926	0.308333	0.323671	0.813333	0.3	0.378788	0.683986	0.13096	0.650794	0.77695	0.756786	0.222727	0.22069	0.580677	0.558514	0.397374
chr6	27943170	27943440	0.057859	0.0172222	0.0514583	0.0617	0.0324359	0.0365217	0.0108333	0.0776214	0.121356	0.0364583	0.0562821	0.02	7.07e-14	0.306584	0.441681	0.700611	0.229421	0	0	0.416974	0.494465	0.089783	0.265712	0.318519	0.534815	0.40625	0.597643	0.230303	0.519048	0.133333	0.341697	0.461728	0.616667	0.237359	0.271111	0.275	0.3367	0.406525	0.690843	0.838624	0.968936	0.966784	0.156522	0.0344828	0.771928	0.653695	0.659639
chr22	49031353	49031458	0.0579294	0.0467857	0.0439286	0.0978571	0.0500833	0.0942857	0.0446429	0.111236	0.0417764	0.0680833	0.0705857	0.0964286	0.000490835	0.328795	0.302521	0.548117	0.418362	0	0	0.311321	0.210692	0.160735	0.295407	0.068254	0.072381	0.232143	0	0.592208	0.296599	0.514286	0.159754	0.488889	0.660714	0.194203	0.290476	0.385714	0.541126	0.74805	0.566344	0.661376	0.884568	0.878631	0.220733	0.110345	0.657339	0.510452	0.555412
chr22	20336306	20336621	0.0580895	0.0733571	0.0234476	0.00614286	0.0346476	0.5	0.0532353	0.027843	0.108721	0.0237333	0.0315164	0.0148571	5.56e-14	0.247328	0.364805	0.490894	0.389506	0	0	0.21519	0.14135	0.118164	0.190123	0.273016	0.120635	0.425595	0.256133	0.307071	0.321315	0.285714	0.266257	0.488889	0.374405	0.342167	0.455079	0.492857	0.36075	0.566159	0.646596	0.772487	0.944721	0.943308	0.157204	0.0551724	0.742777	0.683766	0.406181
chr22	23280917	23281178	0.0588388	0.0541429	0.0628381	0.0277619	0.0444048	0.0568571	0.106857	0.0578497	0.0504471	0.0762048	0.0385884	0.0508571	5.47e-17	0.227338	0.284726	0.510543	0.552134	0.0801527	0.236641	0.187023	0.0852417	0.162203	0.287867	0.0823755	0.174713	0.140086	0.12365	0.211773	0.268473	0.137931	0.224941	0.421456	0.478448	0.51341	0.432375	0.310345	0.37008	0.858287	0.554953	0.68254	0.938829	0.937863	0.191746	0.0551724	0.697222	0.813612	0.528283
chr22	28564158	28564399	0.0593515	0.0533631	0.00582759	0.0407143	0.0231845	0	0.0226786	0.00490576	0.0179398	0.0235747	0.0423659	0.0148214	6.86e-13	0.308525	0.31643	0.541613	0.42472	0.103306	0.256198	0.181818	0.0922865	0.143777	0.234818	0.20816	0.157676	0.0505705	0.200868	0.458695	0.258447	0.634855	0.243609	0.395574	0.54694	0.471405	0.215145	0.3361	0.377216	0.652047	0.626429	0.714286	0.93997	0.937368	0.142059	0.062069	0.807296	0.80444	0.545494
chr6	100076033	100076290	0.0191806	0.0349306	0.038	0.039125	0.0472361	0.0175	0.0341667	0.0262284	0.0259852	0.0905556	0.0304075	0.0495833	8.17e-05	0.253575	0.705882	0.625205	0.0672562	0.224806	0.24031	0	0	0.0320273	0.12505	0.501946	0.44358	0.474222	0.816236	0.457022	0.363535	0.525292	0.358981	0.770428	0.404912	0.249366	0.118677	0.577821	0.243191	0.198531	0.62608	0.941799	0.937088	0.935584	0.0613234	0.062069	0.961694	0.738262	0.475942
chr22	40558757	40558870	0.01875	0.0290972	0.0148333	0.0333333	0.0544444	0.0283333	0.5	0.0105388	0.0276988	0.0147917	0.0377445	0.023	0.1222	0.395044	0.412529	0.504636	0.214936	0	0	0	0	0.108745	0.177581	0.443953	0.336283	0.431416	0.428399	0.366854	0.344501	0.477876	0.222666	0.648968	0.368363	0.154675	0.323894	0.65708	0.251408	0.327128	0.569211	0.838624	0.903636	0.902132	0.121257	0.0896552	0.828205	0.635612	0.476613
chr22	40683606	40684003	0.060471	0.0234375	0.306538	0.125312	0.3405	0.0203125	0.5	0.0950247	0.0793315	0.0715952	0.150692	0.0493548	4.11e-13	0.153708	0.438792	0.532104	0.415345	0.113065	0.155779	0.530151	0.0561139	0.0886749	0.247243	0.144416	0.172292	0.245592	0.243875	0.400275	0.490284	0.36272	0.295767	0.424853	0.541719	0.440258	0.330353	0.306045	0.314861	0.718356	0.720711	0.753968	0.960313	0.958635	0.16495	0.0413793	0.786607	0.775161	0.572162
chr22	40270262	40270450	0.0604861	0.106667	0.5	0.0504048	0.0354167	0.0645588	0.045	0.0242014	0.0206802	0.016	0.00861431	0.035	3.71e-24	0.600499	0.168548	0.430315	0.505425	0.227513	0.328042	0.047619	0.118166	0.272146	0.354468	0.0381206	0.121277	0.259309	0.0858317	0.73501	0.165653	0.909574	0.178449	0.156028	0.295213	0.464847	0.0648936	0.215426	0.332447	0.893031	0.554658	0.571429	1	0.999822	0.201433	0	0.63092	0.547458	0.499236
chr22	37042918	37043000	0.0605127	0.0222222	0.0134667	0.0338222	0.0333333	0.024	0.015	0.0213608	0.0282681	0.0237778	0.0432923	0.0876923	6.2e-07	0.368011	0.190876	0.907158	0.640573	0.445783	0.746988	0.554217	0.269076	0.255742	0.373333	0.0873984	0.185366	0	0.196785	0.252772	0.189895	0.329268	0.204563	0.268293	0.338415	0.674973	0.260366	0.164634	0.207871	0.871688	0.3715	0.600529	0.91439	0.907373	0.208174	0.0827586	0.679213	0.829823	0.569814
chr22	19601364	19601749	0.0605355	0.112135	0.0852072	0.0509896	0.0698018	0.214	0.0659091	0.081651	0.0755443	0.0602149	0.0585035	0.0654688	2.17e-25	0.292246	0.294289	0.687114	0.44354	0.0803109	0.160622	0.142487	0.173575	0.154101	0.304242	0.111688	0.296104	0.0949675	0.125738	0.323022	0.424675	0.303896	0.32677	0.514286	0.468506	0.370751	0.293117	0.385714	0.295159	0.684181	0.710843	0.690476	0.968382	0.967605	0.217399	0.0344828	0.735701	0.749684	0.61446
chr22	31783994	31784229	0.0606322	0.0953846	0.00413793	0.0805747	0.162816	0.0534483	0.5	0.0295732	0.0349141	0.0370575	0.0320837	0	3.38e-12	0.186314	0.320528	0.638767	0.561784	0	0	0	0	0.141714	0.254052	0.0304965	0.0323404	0.103723	0	0.441006	0.298176	0.421277	0.249828	0.468085	0.383777	0.595005	0.337447	0.373404	0.314313	0.762254	0.582856	0.671958	0.937143	0.93284	0.188247	0.062069	0.754162	0.835939	0.468552
chr6	32928524	32928711	0.0610404	0.0452121	0.0131818	0.0331818	0.0333333	0.0918182	0.192727	0.0683178	0.117247	0.0419697	0.0339899	0.0509091	0.495927	0.100662	0.836975	0.498347	0.217164	0	0	0	0	0.017996	0.0840166	0.421569	0.447059	0.260695	0.172581	0.591152	0.291444	0.433155	0.403657	0.588235	0.408088	0.529644	0.146791	0.360963	0.455761	0.228122	0.667399	0.904762	0.930396	0.928855	0.0536683	0.0689655	0.873682	0.866689	0.298424
chr6	28156853	28156983	0.0615625	0.060625	0.0434896	0.065	0.0628125	0.066875	0.053125	0.0834571	0.0647007	0.0352083	0.0720486	0.0873333	1.58e-08	0.506053	0.332773	0.671353	0.240907	0	0	0	0	0.141087	0.22065	0.220513	0.526154	0.28125	0.744755	0.265734	0.479121	0.346154	0.645161	0.620513	0.266827	0.11204	0.351923	0.415385	0.174825	0.367447	0.54432	0.809524	0.93241	0.931406	0.19875	0.062069	0.810216	0.585347	0.59034
chr22	23280799	23280877	0.0616	0.0393333	0.041	0.0443333	0.029	0.054	0.128	0.0375879	0.0508349	0.176667	0.0148571	0	0.219959	0.240457	0.330532	0.627577	0.521675	0	0	0	0	0.150911	0.168319	0.0918803	0.194872	0	0.206876	0.0885781	0.399267	0.230769	0.537634	0.470085	0.355769	0.33612	0.664744	0.432692	0.291375	0.64469	0.460174	0.730159	0.843596	0.836634	0.193735	0.151724	0.76739	0.831956	0.47769
chr6	90586066	90586594	0.0617589	0.0492568	0.0691111	0.0918468	0.0466898	0.5	0.0825	0.0781814	0.060893	0.0467269	0.051616	0	7.53e-25	0.217797	0.503056	0.584656	0.251841	0.151229	0.117202	0	0	0.0685779	0.167576	0.352904	0.316667	0.276989	0.275052	0.497245	0.398133	0.443182	0.413001	0.652778	0.367898	0.248271	0.317708	0.485795	0.322831	0.446332	0.86302	0.828042	0.966121	0.965192	0.134693	0.0344828	0.836452	0.697845	0.469047
chr6	108385356	108385410	0.0623469	0.0585714	0.0330714	0.0632381	0.04	0.223333	0.5	0.0915974	0.0655008	0.0434524	0.0184496	0.0278571	0.393075	0.404378	0.344538	0.563842	0.385272	0	0	0	0	0.15364	0.0956379	0.132716	0.140741	0.225694	0	0.127946	0.720899	0.666667	0.46595	0.54321	0.256944	0.161836	0.508333	1	0.105219	0.424928	0.125516	0.746032	0.798888	0.790294	0.196248	0.193103	0.834606	0.72577	0.399049
chr22	30669999	30670091	0.0624485	0.0541667	0.0848462	0.0228462	0.0558333	0.0769231	0	0.0569253	0.0791577	0.0458974	0.0606808	0.0419231	0.00093279	0.20668	0.281512	0.466566	0.63645	0	0	0	0	0.176006	0.26715	0	0.0826087	0.132473	0	0.300395	0.253882	0.391304	0.0911641	0.15942	0.527853	0.253308	0.861957	0.220109	0.370553	0.79048	0.329588	0.656085	0.883885	0.881771	0.221427	0.110345	0.579743	0.552801	0.613965
chr20	36708106	36708548	0.0636961	0.097881	0.0792143	0.0542738	0.0807798	0.0985185	0.0604545	0.0644997	0.106577	0.0956905	0.0702605	0.0525926	8.08e-17	0.15415	0.484299	0.500367	0.362497	0	0	0.232506	0.201655	0.0743405	0.18371	0.291855	0.240724	0.110294	0.14603	0.390786	0.422754	0.447964	0.322581	0.647059	0.376697	0.303167	0.448529	0.549774	0.218531	0.571789	0.846979	0.793651	0.953407	0.951461	0.165089	0.0482759	0.86969	0.815956	0.542675
chr22	39582816	39583129	0.0639487	0.128448	0.106154	0.0931667	0.0866667	0.09075	0.162917	0.149333	0.128938	0.145111	0.0892857	0.00368421	4.03e-13	0.322208	0.37586	0.640772	0.290609	0	0	0.0700637	0.142251	0.113404	0.175634	0.572417	0.267093	0.194688	0.309323	0.286959	0.373117	0.345048	0.455529	0.492013	0.354633	0.307126	0.350799	0.409744	0.308597	0.395481	0.639487	0.81746	0.970824	0.969616	0.136464	0.0275862	0.812535	0.778449	0.482112
chr22	28329107	28329260	0.0646612	0.0612179	0.0617308	0.0781538	0.0497308	0.113846	0.0690909	0.031523	0.0826521	0.0680769	0.0486645	0.0744444	0.516293	0.181298	0.537815	0.500007	0.30262	0	0	0	0	0.06808	0.073406	0.421569	0.198693	0.159314	0.316399	0.36126	0.305322	0.411765	0.548176	0.527233	0.408088	0.514066	0.25915	0.397059	0.445633	0.348537	0.667603	0.854497	0.898271	0.893547	0.0802732	0.0965517	0.886207	0.915881	0.313586
chr22	42682412	42682669	0.0648251	0.0925833	0.0935667	0.0870222	0.0896667	0.0488333	0.5	0.0792853	0.0726617	0.1055	0.0822527	0.0275	5.11e-12	0.311812	0.344248	0.521748	0.360184	0	0	0	0	0.128931	0.214388	0.250973	0.14786	0.331955	0.0627874	0.698974	0.242357	0.525292	0.358981	0.542153	0.269942	0.385383	0.213619	0.367704	0.420057	0.643835	0.629556	0.73545	0.966423	0.964946	0.156967	0.0344828	0.714628	0.621642	0.366453
chr20	21029503	21029612	0.0651042	0.0703125	0.105	0.0541667	0.238437	0.039375	0.04375	0.108511	0.268581	0.153646	0.115967	0.0825	6.48e-08	0.380851	0.262185	0.636726	0.457593	0	0	1	0.20303	0.186513	0.281142	0.0657492	0.13945	0.55906	0.29608	0.443703	0.214286	0.330275	0.153892	0.336391	0.381881	0.507778	0.223853	0.309633	0.417014	0.852915	0.485841	0.695767	0.913561	0.913318	0.174869	0.0827586	0.640238	0.601653	0.383779
chr6	31902960	31903221	0.0652431	0.0339687	0.0330417	0.0452917	0.0302083	0.0353125	0.0459375	0.0331494	0.062015	0.0255208	0.033109	0	0.000862525	0.15002	0.773109	0.54139	0.142223	0	0	0	0	0.0227453	0.072831	0.494253	0.378544	0.420259	0.309126	0.66179	0.208812	0.482759	0.385614	0.618135	0.425287	0.290188	0.245402	0.387931	0.544235	0.216638	0.768999	0.920635	0.938829	0.936646	0.0534986	0.062069	0.841315	0.663961	0.283904
chr22	43938173	43938641	0.0665724	0.03875	0.0840714	0.0516746	0.0376613	0.135377	0.118879	0.0424426	0.0435914	0.102094	0.0990741	0.0164	8.57e-40	0.432835	0.250596	0.714029	0.376636	0	0	0.0362473	0.047619	0.183658	0.288243	0.245014	0.405983	0.234375	0.241356	0.265734	0.382631	0.365385	0.304659	0.344729	0.444712	0.311223	0.280235	0.360577	0.315657	0.633351	0.970773	0.714286	0.99648	0.997195	0.184865	0.00689655	0.694719	0.660722	0.582858
chr6	26393403	26393697	0.0672222	0.0425347	0.0145	0.051875	0.05375	0.0408333	0.5	0.0517036	0.0590195	0.00720833	0.0510774	0.0566667	8.45e-12	0.390525	0.514706	0.731098	0.0966013	0	0	0.986441	0.151412	0.0682077	0.123598	0.390023	0.491156	0.455995	0.603741	0.493506	0.476676	0.642857	0.484968	0.44898	0.495536	0.247708	0.0829932	0.413265	0.386518	0.286455	0.896922	0.891534	0.964224	0.964253	0.0966781	0.0344828	0.865106	0.640301	0.450454
chr22	44059506	44059617	0.067875	0.208385	0.0462292	0.283625	0.325677	0.0203125	0	0.0446404	0.0723493	0.0478125	0.0480369	0.196875	7.64e-06	0.24042	0.268907	0.550388	0.591581	0	0	0.392857	0.199405	0.181446	0.389309	0	0.0684685	0.109797	0.145373	0	0.631274	0.0810811	0.151119	0.0660661	1	0.446142	0.384685	0.121622	0.460688	0.90547	0.514318	0.624339	0.893493	0.889348	0.241154	0.103448	0.60607	0.786777	0.862814
chr22	40672922	40673249	0.0681419	0.044058	0.0557246	0.0651	0.0519551	0.0641667	0.0708333	0.0272231	0.030276	0.0362153	0.0817009	0.0765217	2.84e-07	0.177004	0.507936	0.527526	0.302697	0	0	0.246951	0.136179	0.0693435	0.164118	0.328746	0.395107	0.186353	0.345427	0.443703	0.380952	0.550459	0.333432	0.426096	0.445528	0.320702	0.410398	0.330275	0.278009	0.43945	0.797765	0.838624	0.966562	0.965975	0.128693	0.0344828	0.859701	0.760551	0.544287
chr22	34126011	34126155	0.0684233	0.0326508	0.0258889	0.0751111	0.0736508	0.0270588	0.13	0.0361929	0.0738227	0.0596667	0.0632853	0.138824	3.17e-09	0.400332	0.259664	0.579086	0.410209	0	0	0.131034	0.154023	0.184682	0.278704	0.34838	0.263889	0.169271	0	0.335859	0.324405	0.375	0.232975	0.407407	0.433594	0.202295	0.423611	0.421875	0.355114	0.57826	0.516981	0.698413	0.949676	0.945288	0.205822	0.0482759	0.659794	0.606484	0.56064
chr6	37575374	37575778	0.0717126	0.0886667	0.0954598	0.145891	0.0935119	0.0767241	0.0522414	0.0981422	0.0958203	0.0674713	0.080738	0.0703846	2.57e-13	0.164716	0.599826	0.605793	0.273219	0	0	0.118519	0.055144	0.0475629	0.133993	0.159653	0.376238	0.422339	0.439356	0.410441	0.36616	0.356436	0.352922	0.308581	0.704053	0.483104	0.218936	0.200495	0.590684	0.469842	0.769343	0.859788	0.938005	0.936436	0.0865172	0.062069	0.801188	0.753047	0.392531
chr22	30388098	30388363	0.0725267	0.0208333	0.0617647	0.0464	0.0495	0.5	0.5	0.114881	0.0761124	0.042	0.0749473	0.1072	8.76e-09	0.276689	0.411119	0.606411	0.312134	0	0	0	0	0.100493	0.205099	0.243396	0.200755	0.229953	0.487136	0.443225	0.440701	0.543396	0.443092	0.359748	0.602123	0.373749	0.20717	0.229245	0.407376	0.570765	0.713221	0.785714	0.946842	0.944773	0.153839	0.0551724	0.821614	0.725023	0.560219
chr22	29420201	29420319	0.0731944	0.0652778	0.0597222	0.101944	0.205278	0.07	0	0.0822964	0.088337	0.0883333	0.0518981	0.0990909	0.197556	0.21659	0.435447	0.556396	0.381626	0	0	0	0	0.100125	0.2742	0.182203	0.19322	0.206568	0.136749	0.468413	0.593826	0.381356	0.355385	0.621469	0.411547	0.172808	0.439407	0.457627	0.192604	0.787977	0.512521	0.738095	0.920434	0.916967	0.227934	0.0758621	0.764014	0.626061	0.639531
chr22	41279537	41279722	0.0734848	0.0425	0.0131818	0.236	0.135	0.5	0	0.0527638	0.0309437	0.109231	0.0477713	0.0971429	8.16e-08	0.192185	0.340936	0.551617	0.540217	0	0	0	0	0.133121	0.278991	0.116216	0.164324	0.131757	0	0.298771	0.631274	0.194595	0.498692	0.317117	0.3375	0.283431	0.675946	0.218919	0.214988	0.807733	0.662172	0.693122	0.969787	0.968499	0.257469	0.0275862	0.626555	0.646202	0.631739
chr6	24511266	24511769	0.0735531	0.0738583	0.0592094	0.0693496	0.0432778	0.0874359	0.0795946	0.0535074	0.0536133	0.0591825	0.0552001	0.063625	3.1e-29	0.214013	0.43769	0.719958	0.337058	0	0	0	0	0.0881185	0.236333	0.142478	0.332406	0.218067	0.352883	0.302187	0.681057	0.447316	0.416854	0.335321	0.620651	0.428559	0.194036	0.322068	0.271101	0.572258	0.608048	0.777778	0.976085	0.974544	0.181621	0.0275862	0.832157	0.81587	0.64317
chr22	37407752	37408004	0.0185719	0.0620161	0.0189596	0.0193222	0.00592473	0.0430357	0.0708621	0.0444715	0.00463967	0.0352419	0.0202664	0.0141935	2.14e-15	0.295982	0.294643	0.663698	0.449731	0.0316206	0.245059	0.221344	0.176548	0.156174	0.260988	0.255952	0.150794	0.145089	0.1921	0.219336	0.370748	0.321429	0.266257	0.349206	0.578125	0.439268	0.314683	0.348214	0.383297	0.638511	0.671727	0.71164	0.943143	0.942156	0.194556	0.0551724	0.745259	0.803292	0.565874
chr22	36907948	36908017	0.0737516	0.0314815	0.0197778	0.0594074	0.0258889	0.00944444	0.02375	0.024741	0.0279017	0.00203704	0.0230009	0.0522222	0.0641548	0.393491	0.280112	0.618018	0.431764	0	0	0	0	0.182947	0.313366	0.207729	0.44058	0.353261	0	0.300395	0.451346	0	0.364656	0.531401	0.201087	0.21109	0.486232	0.391304	0.247036	0.691325	0.311156	0.708995	0.907008	0.902525	0.257757	0.0896552	0.552937	0.51607	0.47769
chr22	38228148	38228298	0.0183889	0.00155556	0.0638889	0.0193778	0.0195556	0.0671429	0.0138462	0.020268	0.0418088	0.044	0.020287	0	0.00829939	0.176518	0.435775	0.432234	0.407304	0	0	0.10596	0.147903	0.0968783	0.178785	0.191111	0.202667	0.24375	0	0.322424	0.311429	0.12	0.335484	0.635556	0.4625	0.349565	0.447333	0.495	0.492424	0.57667	0.623157	0.769841	0.892449	0.886134	0.172219	0.103448	0.727865	0.745783	0.366513
chr22	27526083	27526210	0.0755002	0.0794167	0.053875	0.0608333	0.0888021	0.069375	0.043125	0.0615727	0.03293	0.055625	0.0375449	0.0253125	7.3e-05	0.197061	0.322689	0.485331	0.549407	0.0390625	0.484375	0	0	0.146657	0.268241	0.112861	0.119685	0.0959646	0.127058	0.380816	0.367829	0.283465	0.396241	0.404199	0.327756	0.573434	0.384252	0.212598	0.268432	0.734023	0.599517	0.693122	0.926342	0.924698	0.213725	0.0689655	0.724951	0.822622	0.495395
chr22	29810775	29811159	0.0758333	0.0792157	0.0870952	0.0620614	0.107967	0.0605	0.113088	0.0704468	0.161243	0.0969444	0.162456	0.125161	1.88e-25	0.269078	0.29326	0.566034	0.478255	0.0727273	0.161039	0.171429	0.0580087	0.154749	0.218912	0.149306	0.2375	0.285645	0.168087	0.215909	0.304129	0.304688	0.240255	0.267361	0.45166	0.508265	0.405078	0.351562	0.384706	0.700892	0.785951	0.727513	0.962706	0.96114	0.156473	0.0344828	0.70605	0.77704	0.440586
chr22	22703054	22703216	0.0765	0.0980741	0.0842593	0.077451	0.0581944	0.166471	0.5	0.0932666	0.065309	0.137028	0.0674797	0.0544444	4.75e-05	0.332513	0.376668	0.574766	0.316723	0	0	0.0552147	0.137014	0.118164	0.205871	0.176955	0.562963	0.225694	0.199214	0.255892	0.43254	0.222222	0.414178	0.36214	0.599537	0.467525	0.150617	0.291667	0.491021	0.368464	0.745353	0.791005	0.935088	0.931293	0.139816	0.062069	0.732973	0.795604	0.458754
chr6	106880089	106880496	0.0765947	0.0520792	0.0615285	0.0920812	0.0714701	0.0589063	0.0578571	0.0550027	0.0738148	0.0851098	0.0616255	0.0409615	1.56e-26	0.241797	0.398442	0.610788	0.351682	0	0	0.110294	0.109477	0.102997	0.213803	0.299345	0.112039	0.179668	0.317177	0.475318	0.40172	0.597052	0.329714	0.432432	0.528409	0.365025	0.269779	0.34828	0.335046	0.549379	0.645843	0.76455	0.958418	0.957671	0.142154	0.0413793	0.831159	0.751713	0.562463
chr22	40315472	40315639	0.0178497	0.046875	0.0314583	0.0355313	0.0374063	0.0633333	0.035	0.0590452	0.0191438	0.0306875	0.0188671	0.0321429	0.00516293	0.125092	0.457143	0.510903	0.455439	0	0	0	0	0.0888483	0.08998	0	0	0.145958	0.0966249	0.579205	0.512831	0.646707	0.753332	0.263473	0.373877	0.436084	0.456587	0.202096	0.47632	0.626054	0.44838	0.748677	0.916018	0.912769	0.209013	0.0827586	0.755103	0.698777	0.302234
chr6	28663303	28663439	0.0774848	0.0731667	0.100833	0.0725	0.196439	0.0109091	0.0490909	0.0862647	0.0642491	0.100955	0.12201	0.000909091	0.0218941	0.350144	0.579832	0.630566	0.0999465	0	0	0	0	0.0602543	0.056732	0.526961	0.279412	0.627298	0.593249	0.457219	0.400735	0.595588	0.431689	0.431373	0.459099	0.299872	0.134559	0.496324	0.459559	0.121922	0.328581	0.92328	0.913058	0.909404	0.0356561	0.0827586	0.854796	0.650562	0.292648
chr22	25238215	25238542	0.0775744	0.0560417	0.0972656	0.0837813	0.0542344	0.5	0.0240625	0.0870804	0.0910301	0.0392344	0.0647424	0.0229687	1.15e-10	0.251604	0.429385	0.584641	0.308761	0	0	0	0	0.0927773	0.187523	0.241081	0.185933	0.298165	0.345427	0.401446	0.47619	0.522936	0.359081	0.426096	0.572821	0.383061	0.205199	0.412844	0.382263	0.522334	0.645713	0.78836	0.946051	0.943253	0.148232	0.0551724	0.827487	0.750804	0.508145
chr6	36950287	36950912	0.0780173	0.0762407	0.0951053	0.0650648	0.13786	0.127639	0.130455	0.0722709	0.0805792	0.124652	0.0768358	0.0774324	1.05e-26	0.221012	0.541245	0.680832	0.208916	0	0	0.111821	0.0713525	0.058564	0.123001	0.458667	0.35264	0.429	0.361455	0.331636	0.473371	0.4032	0.375742	0.4224	0.4884	0.26567	0.35136	0.4536	0.381818	0.303353	0.875838	0.878307	0.973254	0.971735	0.101436	0.0275862	0.829186	0.703753	0.434686
chr22	20327155	20327361	0.0177778	0.0228395	0.00259259	0.00314815	0.0580769	0.022963	0	0.0345477	0.0408778	0.00777778	0.00768518	0.03875	7.06e-13	0.336643	0.281979	0.663986	0.423529	0	0	0.695652	0.431562	0.165695	0.25342	0.208738	0.0737864	0.23665	0.313327	0.46955	0.415742	0.567961	0.447855	0.355987	0.336772	0.296961	0.370146	0.294903	0.275816	0.663815	0.621742	0.701058	0.963825	0.963215	0.214779	0.0344828	0.724051	0.610605	0.5404
chr6	166431515	166431612	0.07855	0.1162	0.0808	0.2022	0.0683333	0.11	0.0225	0.0848985	0.0709899	0.0805833	0.105582	0.008	0.00964358	0.185373	0.436975	0.498742	0.41147	0	0	0	0	0.102803	0.222268	0.147766	0.156701	0.125644	0.332709	0.356139	0.561856	0.556701	0.34586	0.378007	0.572165	0.330345	0.408763	0.347938	0.234302	0.535336	0.319346	0.756614	0.88813	0.882312	0.21151	0.110345	0.837644	0.765467	0.649816
chr22	21742197	21742350	0.0799537	0.00960784	0.0372222	0.0225	0.0689706	0.0664706	0.0985714	0.0354376	0.0780016	0.0619444	0.100636	0.002	1.51e-07	0.223153	0.302521	0.749023	0.53508	0	0	0	0	0.155727	0.306841	0.046841	0.0993464	0.0796569	0.210933	0.225787	0.50887	0.294118	0.328906	0.383442	0.544118	0.38079	0.458497	0.308824	0.259952	0.756421	0.666924	0.669312	0.920113	0.919017	0.237243	0.0758621	0.731975	0.766788	0.682198
chr22	35254854	35254956	0.0803333	0.0108333	0.0891667	0.0525	0.0420972	0.2075	0.17	0.0535847	0.0467594	0.0866667	0.0177134	0.1025	0.03778	0.248693	0.362109	0.685856	0.42073	0	0	0	0	0.130685	0.131765	0.281046	0.14902	0.119485	0.1582	0.406417	0.305322	0.441176	0.575585	0.575163	0.136029	0.456948	0.388725	0.463235	0.278521	0.502699	0.484544	0.767196	0.891962	0.889941	0.162994	0.103448	0.801485	0.812153	0.32364
chr22	34126287	34126650	0.0803699	0.108051	0.0616091	0.109258	0.0572944	0.0869355	0.127812	0.0881036	0.0954219	0.0924179	0.110631	0.0856771	5.59e-11	0.165213	0.452254	0.506059	0.382589	0	0	0.450549	0.122711	0.0847401	0.187781	0.118457	0.31405	0.201446	0.133358	0.513899	0.36462	0.421488	0.392784	0.545455	0.36312	0.288897	0.478926	0.371901	0.344353	0.610567	0.778703	0.775132	0.958758	0.956311	0.194119	0.0413793	0.768635	0.667075	0.473411
chr22	35542716	35543028	0.0821017	0.0696061	0.102344	0.0655769	0.0864063	0	0.0707407	0.0532231	0.122026	0.139474	0.0821745	0.1715	3.62e-13	0.211848	0.374331	0.627656	0.421778	0	0	0.27476	0.142705	0.114071	0.250085	0.229701	0.219231	0.195312	0.0517191	0.354312	0.424222	0.259615	0.295699	0.564103	0.40024	0.33612	0.420353	0.454327	0.291375	0.667468	0.645924	0.738095	0.958477	0.957049	0.182807	0.0413793	0.747021	0.741353	0.532272
chr6	50790294	50790445	0.0821429	0.0511667	0.0205556	0.0484444	0.0639103	0.0166667	0.0329167	0.0434208	0.0623558	0.112179	0.130213	0.0116667	4.2e-05	0.257991	0.480931	0.578417	0.25419	0	0	0	0	0.0829227	0.160088	0.284768	0.402649	0.40356	0.427453	0.4118	0.360927	0.357616	0.388806	0.485651	0.459437	0.270084	0.343377	0.357616	0.413907	0.349959	0.835146	0.846561	0.923921	0.921432	0.116353	0.0758621	0.780932	0.633609	0.429379
chr22	40347601	40347730	0.0838026	0.0431667	0.0540333	0.0617111	0.0528205	0	0.0807143	0.0218723	0.0496167	0.102111	0.0566138	0.075	0.000946029	0.334302	0.360144	0.550496	0.326858	0	0	0	0	0.128064	0.104427	0.333333	0.176744	0.56686	0.500352	0.160677	0.301772	0.27907	0.390098	0.341085	0.376453	0.293563	0.520155	0.47093	0.440451	0.27382	0.578775	0.830688	0.895919	0.894066	0.120994	0.0965517	0.731423	0.62114	0.279982
chr6	28237213	28237646	0.0862219	0.0765432	0.0685119	0.1088	0.0867857	0.112	0.114615	0.115188	0.116178	0.0524691	0.0792028	0.0296154	1.55e-10	0.135767	0.705882	0.686014	0.184307	0	0	0	0	0.0291868	0.112877	0.430331	0.368591	0.365906	0.409931	0.462734	0.485483	0.540416	0.387395	0.508083	0.464636	0.275831	0.309931	0.452079	0.314928	0.26968	0.692521	0.896825	0.963974	0.96334	0.0829123	0.0344828	0.898144	0.736812	0.467255
chr6	26566290	26566605	0.0862607	0.027386	0.0400263	0.104877	0.0560526	0.0526316	0.075	0.0800519	0.101789	0.070463	0.063994	0.0647222	4.62e-07	0.162205	0.690756	0.580681	0.238456	0	0	0	0	0.0330212	0.0929383	0.568783	0.144762	0.154762	0.307359	0.285137	0.469615	0.4	0.452637	0.814815	0.352381	0.138716	0.53254	0.728571	0.21645	0.284061	0.64161	0.880952	0.92077	0.917396	0.127305	0.0758621	0.975172	0.839147	0.497398
chr22	38045420	38045802	0.0177545	0.0380254	0.0258865	0.03975	0.041537	0.0404348	0.0142391	0.0412169	0.0340933	0.0343617	0.0241436	0.0384444	1.65e-24	0.468674	0.29937	0.645156	0.267821	0	0	0.0652742	0.0583116	0.15104	0.187155	0.431501	0.298429	0.446662	0.549143	0.452166	0.224196	0.565445	0.373248	0.364747	0.272415	0.320282	0.255497	0.335733	0.327225	0.460882	0.930091	0.801587	0.992983	0.992915	0.121736	0.00689655	0.760419	0.613366	0.419493
chr22	36212337	36212465	0.0176377	0.0123333	0.0132667	0.0762687	0.0888778	0.00616667	0.0144444	0.0314367	0.0168363	0.019537	0.0362347	0.163111	0.000843177	0.188072	0.356543	0.505469	0.522065	0	0	0.131783	0.173127	0.129805	0.225556	0.111979	0.059375	0.0952148	0.126065	0.323864	0.243304	0.421875	0.131048	0.515625	0.487793	0.61447	0.309766	0.474609	0.310724	0.700585	0.452546	0.71164	0.884937	0.876861	0.158282	0.110345	0.821942	0.915559	0.47872
chr22	28492890	28493036	0.0909077	0.0130312	0.0279063	0.0230208	0.028375	0.01375	0.0146875	0.0186226	0.0444706	0.039625	0.0287486	0.142813	0.000673116	0.321595	0.386555	0.600999	0.29647	0	0	0.14966	0.151927	0.115248	0.151294	0.196347	0.208219	0.166952	0.442092	0.141968	0.426614	0.308219	0.517013	0.401826	0.855308	0.279333	0.250685	0.369863	0.661582	0.446402	0.391388	0.78836	0.859526	0.856045	0.171458	0.131034	0.810477	0.760472	0.515063
chr6	74289903	74290375	0.0917725	0.067557	0.101962	0.0483333	0.479215	0.0645946	0.0936538	0.154977	0.0612104	0.123115	0.172031	0.0493421	4.11e-27	0.201761	0.438885	0.723609	0.348269	0	0	0	0	0.0879491	0.193126	0.182203	0.402542	0.206568	0.273498	0.380586	0.412379	0.34322	0.426463	0.481638	0.426245	0.265383	0.478178	0.328919	0.337057	0.532424	0.836896	0.798942	0.968497	0.96746	0.157674	0.0344828	0.778215	0.683959	0.534277
chr6	28300818	28301156	0.0936224	0.0125725	0.0594833	0.0161349	0.0443083	0.18	0.0272222	0.0679414	0.0412225	0.0466667	0.0295693	0.0284211	1.61e-14	0.300598	0.506002	0.618967	0.166922	0	0	0	0	0.0696729	0.0878107	0.40286	0.472189	0.504808	0.334185	0.286175	0.621936	0.426036	0.545906	0.303748	0.451553	0.275791	0.27071	0.45932	0.403443	0.244123	0.687316	0.888889	0.975509	0.974622	0.131862	0.0275862	0.791196	0.663682	0.349562
chr6	40662242	40662421	0.0941715	0.10297	0.0826296	0.00548148	0.235	0.0883333	0.023125	0.0011167	0.0782645	0.169076	0.202861	0.01	0.327902	0.0684627	0.796639	0.563512	0.292861	0	0	0.233333	0.124074	0.0230323	0.148951	0.200186	0.254749	0.40852	0.180295	0.578974	0.478452	0.301676	0.421698	0.368715	0.658869	0.48822	0.204469	0.150838	0.603098	0.408895	0.649955	0.846561	0.925028	0.920289	0.12787	0.0758621	0.753946	0.723232	0.35682
chr22	30356549	30356942	0.0171922	0.0267619	0.0449238	0.0126952	0.0182476	0.0069697	0	0.0437152	0.0302612	0.0197381	0.0280658	0	1.06e-10	0.0838681	0.480475	0.545853	0.475031	0	0	0	0	0.0759175	0.218253	0.237065	0.0773537	0	0.164238	0.43951	0.277354	0.458015	0.192071	0.503817	0.547233	0.422502	0.512214	0.30916	0.318066	0.749169	0.72246	0.756614	0.938047	0.934829	0.151702	0.062069	0.855651	0.868003	0.604393
chr22	36575288	36575415	0.0953846	0.109697	0.0276667	0	0.146364	0	0.027	0.0804499	0.068145	0.0560606	0.0167669	0.08	0.000750509	0.315694	0.352941	0.474069	0.347416	0	0	0.125	0.174479	0.131572	0.248154	0.225722	0.538583	0.287894	0.127058	0.380816	0.245219	0.141732	0.264161	0.461942	0.491634	0.275248	0.384252	0.265748	0.492126	0.531889	0.730438	0.775132	0.932912	0.926805	0.168674	0.0689655	0.637195	0.591021	0.469363
chr22	48982437	48982578	0.0964421	0.285128	0.00551282	0.0141818	0.190064	0.162273	0	0.0726453	0.110718	0.0989615	0.0278535	0	0.202648	0.177167	0.487395	0.503665	0.355731	0	0	0	0	0.081933	0.196154	0.101655	0.431206	0.172872	0.114442	0.343005	0.441743	0.319149	0.297415	0.416076	0.68883	0.392538	0.302837	0.335106	0.483559	0.631302	0.378256	0.78836	0.903116	0.898964	0.144801	0.0896552	0.772991	0.784848	0.520646
chr22	41226581	41226704	0.0965263	0.107344	0.128698	0.123385	0.0728571	0	0.06625	0.122395	0.24652	0.0803646	0.111583	0	4.32e-05	0.412535	0.309244	0.603155	0.326364	0	0	0	0	0.154505	0.197037	0.0582656	0.247154	0.297256	0.39357	0.337029	0.379791	0.585366	0.340939	0.715447	0.338415	0.189466	0.297561	0.768293	0.230968	0.643632	0.746558	0.738095	0.881625	0.879004	0.182321	0.110345	0.827753	0.648388	0.48954
chr6	43134891	43135193	0.0969673	0.0801358	0.0663448	0.0422798	0.0930747	0.198333	0.0397917	0.0656066	0.0585674	0.0755805	0.054416	0.077963	3.91e-17	0.259944	0.422486	0.571008	0.297676	0	0	0.0990099	0.147415	0.0956096	0.193878	0.261038	0.22649	0.363204	0.374022	0.503311	0.335147	0.536424	0.277718	0.534216	0.436465	0.260438	0.333278	0.44702	0.338651	0.501454	0.629576	0.796296	0.949867	0.948585	0.141312	0.0482759	0.805927	0.638678	0.492028
chr6	52392709	52393230	0.0986111	0.0690909	0.0373529	0.0305769	0.0762179	0.5	0.5	0.0760888	0.0449678	0.0817143	0.16685	0.0796154	6.18e-32	0.239007	0.423529	0.56671	0.314197	0	0	0.166667	0.0855683	0.0928336	0.171081	0.275112	0.233397	0.257318	0.371663	0.371314	0.418426	0.552783	0.33806	0.422265	0.519314	0.335475	0.321977	0.427543	0.338074	0.499759	0.636378	0.801587	0.957731	0.956062	0.142002	0.0413793	0.845843	0.751658	0.522619
chr6	55551666	55552051	0.0988288	0.219595	0.0644762	0.125862	0.147995	0.057	0.5	0.0738422	0.0992722	0.0463063	0.0680394	0.064	1.24e-21	0.160276	0.436975	0.682112	0.433236	0	0	0.303109	0.0578584	0.0894144	0.251232	0.130303	0.0592208	0.316558	0.0838253	0.358914	0.667347	0.350649	0.304985	0.552381	0.396429	0.234557	0.530779	0.561039	0.162338	0.716066	0.638359	0.732804	0.961846	0.960491	0.230788	0.0413793	0.767485	0.670746	0.601787
chr22	36783018	36783079	0.101194	0.0431111	0.0761111	0.0737778	0.0363889	0.0972222	0	0.0670159	0.0395831	0.125074	0.0641905	0.00277778	0.252546	0.354735	0.277311	0.679028	0.454676	0.258065	1	0	0	0.187953	0.28306	0.234973	0.37377	0.39959	0.264531	0.339791	0.382904	0.295082	0.274987	0.240437	0.227459	0.382038	0.45	0.221311	0.186289	0.564523	0.311007	0.730159	0.90197	0.898774	0.218618	0.0965517	0.621754	0.590083	0.477097
chr6	137858594	137859031	0.101466	0.108297	0.154167	0.248804	0.190451	0.0156818	0.0363636	0.0824765	0.139731	0.175797	0.0854132	0.0518182	1.65e-09	0.133371	0.744667	0.588522	0.164512	0	0	0	0	0.0236691	0.105151	0.55759	0.365217	0.390446	0.221552	0.395257	0.552305	0.473684	0.326272	0.536995	0.460383	0.239976	0.328032	0.586957	0.299043	0.264584	0.808887	0.907407	0.968611	0.967807	0.0654274	0.0344828	0.888746	0.758303	0.448836
chr22	39931016	39931257	0.101885	0.0760145	0.03375	0.0979825	0.0845833	0.145217	0.13881	0.0753769	0.0822666	0.110208	0.0600843	0.145333	4.28e-07	0.298415	0.425283	0.51349	0.260353	0	0	0.169421	0.0922865	0.0960833	0.171305	0.267635	0.378423	0.404564	0.334779	0.516032	0.38767	0.634855	0.27841	0.426003	0.403008	0.302183	0.265768	0.448133	0.306488	0.414937	0.677798	0.81746	0.964295	0.962289	0.121959	0.0344828	0.803155	0.644149	0.458627
chr22	35232832	35233329	0.101968	0.114386	0.103248	0.0867029	0.116763	0.0434286	0.10859	0.0622882	0.0497051	0.0763377	0.0865228	0.0931579	1.62e-34	0.262752	0.289916	0.721396	0.484822	0	0	0.108434	0.0896921	0.155853	0.301909	0.173038	0.137626	0.122611	0.194805	0.291933	0.422966	0.344064	0.286883	0.383635	0.502515	0.380982	0.392757	0.312374	0.285806	0.731386	0.65717	0.685185	0.97518	0.973831	0.21184	0.0275862	0.732904	0.748016	0.640878
chr22	30222780	30223097	0.10253	0.0442179	0.0615625	0.0413542	0.0686154	0.0979167	0.105769	0.107711	0.0804372	0.0330769	0.10111	0.01	1.27e-07	0.1759	0.489262	0.488048	0.324549	0	0	0	0	0.0745182	0.17224	0.293901	0.215773	0.307571	0.356323	0.326929	0.442091	0.283912	0.423323	0.439537	0.547121	0.358387	0.365615	0.319401	0.430169	0.465948	0.793287	0.81746	0.942746	0.939842	0.141432	0.0551724	0.798422	0.749694	0.476232
chr22	34266751	34267034	0.104444	0.238333	0.210714	0.107333	0.28625	0.299348	0.147222	0.195166	0.215772	0.216875	0.163299	0.0684615	7.94e-10	0.185865	0.406963	0.617062	0.411755	0	0	0	0	0.101617	0.258233	0.227915	0.214841	0.172261	0.171057	0.366206	0.357648	0.318021	0.177818	0.699647	0.392226	0.380857	0.366431	0.548587	0.200771	0.657175	0.605485	0.751323	0.94161	0.940657	0.178119	0.0551724	0.825461	0.811492	0.563179
chr22	31783893	31783959	0.10563	0.0955556	0.00388889	0.0525	0.0296296	0.02	0.5	0.0699051	0.0673143	0.017037	0.0062963	0	0.514257	0.271055	0.308824	0.551006	0.495373	0	0	0	0	0.166541	0.293199	0.108586	0.460606	0	0	0.31405	0.235931	0	0.381232	0.555556	0.420455	0.397233	0.415909	0.204545	0.430441	0.406853	0.282081	0.703704	0.856623	0.851826	0.226002	0.137931	0.627786	0.73476	0.502301
chr20	17987744	17987928	0.108768	0.187232	0.0779348	0.101123	0.246984	0	0.083913	0.0851523	0.242676	0.129015	0.133551	0	1.13e-11	0.278479	0.318564	0.682687	0.430229	0	0	0.297297	0.120721	0.144771	0.26715	0.194746	0.330435	0.198709	0.263093	0.337945	0.380823	0.48913	0.182328	0.23913	0.527853	0.300803	0.480707	0.256793	0.277915	0.53311	0.82659	0.73545	0.962529	0.959157	0.168161	0.0413793	0.725607	0.659817	0.650955
chr6	43089559	43089742	0.110114	0.005	0	0.002	0.00746032	0.103846	0.20125	0.0728839	0.0596887	0.0176894	0.0385909	0.104615	2.84e-13	0.258991	0.336135	0.593136	0.470367	0	0	0.0815217	0.121377	0.135611	0.199417	0.0391621	0.16612	0.39959	0.176354	0.377546	0.297814	0.295082	0.320818	0.400729	0.341189	0.684486	0.2	0.368852	0.403626	0.654753	0.541202	0.732804	0.92777	0.926264	0.147763	0.0689655	0.725144	0.804029	0.310976
chr22	22511338	22511666	0.110687	0.0312798	0.0418214	0.0240536	0.311562	0.0605882	0.057	0.0312699	0.0701952	0.0334	0.0282886	0.0707143	6.81e-09	0.272092	0.46769	0.530645	0.292727	0	0	0	0	0.0805246	0.163333	0.349593	0.208537	0.185785	0.39357	0.358093	0.61716	0.521341	0.58812	0.581301	0.296113	0.115456	0.520732	0.514482	0.138581	0.523278	0.640257	0.812169	0.962985	0.962517	0.199638	0.0344828	0.878717	0.680555	0.595819
chr6	100123424	100123560	0.115	0.105417	0.121944	0.0455556	0	0	0	0.111237	0.209472	0.112222	0.0338182	0	0.000142566	0.285999	0.466387	0.594308	0.259633	0	0	0	0	0.0884266	0.169281	0.26348	0.279412	0.179228	0.355949	0.203209	0.457983	0.198529	0.493359	0.70098	0.663143	0.128517	0.358824	0.545956	0.501337	0.442005	0.445691	0.809524	0.863953	0.860373	0.177806	0.131034	0.835212	0.707766	0.543345
chr6	71434546	71434899	0.11589	0.0972588	0.0757748	0.105	0.123028	0.0841667	0.136618	0.0997885	0.0921356	0.0827281	0.0829616	0.0233333	8.18e-27	0.188218	0.354234	0.772395	0.48313	0	0	0.0621469	0.0630885	0.122385	0.246333	0.0812087	0.129178	0.0345255	0.137136	0.293587	0.441117	0.356941	0.356392	0.498584	0.53063	0.338342	0.475212	0.401558	0.321916	0.811649	0.623002	0.706349	0.937143	0.934087	0.213126	0.062069	0.785954	0.791552	0.62226
chr6	43384268	43384637	0.119083	0.0591071	0.0648851	0.0768667	0.179278	0.1324	0.1288	0.129257	0.125534	0.155489	0.132241	0.032	1.78e-14	0.139242	0.538975	0.702753	0.328099	0	0	0.143243	0.0603604	0.061056	0.18321	0.233062	0.185366	0.165142	0.26238	0.561715	0.295393	0.463415	0.340939	0.596206	0.564024	0.355249	0.297561	0.329268	0.461936	0.464907	0.648976	0.798942	0.932983	0.929341	0.127582	0.0689655	0.840708	0.752805	0.498011
chr20	8997870	8998196	0.120424	0.259651	0.0932738	0.133148	0.0597619	0.0314286	0.245208	0.0881941	0.19532	0.0991667	0.117198	0.0709091	1.55e-15	0.263552	0.41124	0.806684	0.306647	0	0	0.477064	0.136595	0.0992288	0.204035	0.153885	0.396319	0.486005	0.395984	0.339096	0.597064	0.303681	0.488819	0.314928	0.425613	0.366364	0.290031	0.289877	0.331149	0.443878	0.648406	0.804233	0.983019	0.982424	0.170744	0.0206897	0.721545	0.635078	0.464017
chr22	17847404	17847811	0.0171786	0.00688372	0.0329412	0.0265854	0.0101587	0.0111111	0	0.00965143	0.0117492	0.0310078	0.023093	0.14	3.77e-18	0.257748	0.37522	0.560522	0.385803	0	0	0.377451	0.164216	0.112411	0.15739	0.0704341	0.298771	0.209613	0.198235	0.186732	0.554756	0.199017	0.659428	0.558559	0.340909	0.264822	0.494595	0.514128	0.349006	0.584863	0.55578	0.76455	0.941929	0.940426	0.252753	0.0551724	0.756647	0.720455	0.425907
chr20	472068	472529	0.12125	0.0375	0.5	0.04875	0.035	0.0964062	0.5	0.0763921	0.0518903	0.0816071	0.0396774	0.115323	3.5e-15	0.0921772	0.526005	0.642051	0.405935	0	0	0.305195	0.0966811	0.0632182	0.216563	0.202097	0.0824295	0.237934	0.210018	0.37468	0.489774	0.390456	0.218319	0.477223	0.601952	0.410733	0.390347	0.409978	0.32045	0.679896	0.694661	0.775132	0.943776	0.94088	0.157679	0.0551724	0.836615	0.817897	0.57535
chr22	30479763	30480082	0.123938	0.112179	0.0719106	0.0956098	0.108792	0.123243	0.0877778	0.0893723	0.106192	0.0739189	0.109325	0.0564103	4.38e-23	0.310138	0.272035	0.615589	0.515223	0	0	0.26875	0.139583	0.169543	0.266541	0.157262	0.0714734	0.0764107	0.354089	0.238245	0.195253	0.310345	0.28921	0.735632	0.217476	0.228295	0.650157	0.571317	0.142491	0.806472	0.642676	0.690476	0.932912	0.93121	0.225699	0.062069	0.798078	0.726568	0.590966
chr22	17273646	17273968	0.0171101	0.0325889	0.0648198	0.0807092	0.0231159	0.0635294	0.029	0.0579971	0.0792442	0.0462963	0.0566072	0.0510526	2.06e-27	0.385443	0.243519	0.706475	0.470467	0	0	0.148607	0.138287	0.190879	0.302802	0.200311	0.0708075	0.189247	0.300678	0.236025	0.435226	0.419255	0.312563	0.409938	0.409356	0.144748	0.558851	0.440217	0.211745	0.748632	0.69937	0.669312	0.966554	0.966052	0.249742	0.0344828	0.707379	0.586652	0.684618
chr20	21449303	21449546	0.0167288	0.0477381	0.0203333	0.006	0.0251111	0.01	0.255	0.0476601	0.0692897	0.0674359	0.0295785	0.123214	0.00040224	0.332761	0.616905	0.558919	0.0626441	0	0	0.639344	0.45765	0.0472116	0.0641427	0.471879	0.65679	0.752315	0.597643	0.45492	0.38448	0.518519	0.345148	0.301783	0.399691	0.27572	0.225926	0.388889	0.420875	0.0923302	0.822732	0.968254	0.978792	0.978012	0.0189139	0.0206897	0.801446	0.563085	0.280506
chr6	170705304	170705445	0.125278	0.0618182	0.0430769	0.0881818	0.062	0	0.0871429	0.0674204	0.032787	0.0764286	0.0421261	0.158	1.06e-06	0.299318	0.403361	0.514669	0.313716	0	0	0.211268	0.314554	0.109106	0.23234	0.304965	0.377305	0.172872	0.343327	0.343005	0.49696	0.319149	0.475864	0.520095	0.442819	0.165279	0.432624	0.335106	0.282076	0.584434	0.53011	0.78836	0.938649	0.933493	0.193721	0.062069	0.773199	0.642315	0.624717
chr22	23679538	23679627	0.0164336	0.127244	0.00107692	0.0217179	0.125026	0.0373077	0.0976923	0.0522355	0.0662024	0.0899487	0.053641	0.0142308	0.00059165	0.233858	0.268907	0.474925	0.602235	0	0	0	0	0.18513	0.193308	0.0805243	0.0853933	0.273876	0	0.232891	0.4374	0.404494	0.376948	0.082397	0.233848	0.589155	0.548315	0.303371	0.255363	0.831809	0.410411	0.685185	0.911012	0.908712	0.201213	0.0827586	0.643359	0.76584	0.34734
chr20	21443595	21443800	0.12809	0.132273	0.0384	0.0771282	0.205192	0	0	0.034011	0.063717	0.0903788	0.0452513	0.0145455	0.0862525	0.0256735	0.690369	0.478611	0.401421	0	0	0	0	0.0361361	0.130667	0.209756	0.296585	0	0.078714	0.303326	0.41777	0.395122	0.286389	0.393496	0.710671	0.483139	0.446341	0.329268	0.443459	0.456762	0.56957	0.825397	0.904209	0.898747	0.0920455	0.0965517	0.897822	1	0.529533
chr6	32253723	32254078	0.130607	0.197969	0.0779412	0.166771	0.133235	0	0.0909091	0.0889168	0.133173	0.0210526	0.117557	0.0123333	3.44e-05	0.237406	0.838567	0.567299	0	0	0	0.11236	0.125468	0.0132345	0.115067	0.524883	0.642254	0.68662	1	0.467093	0.4167	0.456338	0.401636	0.599061	0.371303	0.221555	0.163239	0.399296	0.240077	0.0544688	0.795884	1	0.980303	0.979867	0.035838	0.0206897	0.927077	0.635383	0.455797
chr22	39818929	39819105	0.131778	0.0283333	0.137143	0.138125	0.5	0.04125	0.083	0.100712	0.0387679	0.0202381	0.326684	0	0.0110998	0.355536	0.487395	0.434922	0.157276	0	0	0.689266	0.126177	0.0794627	0.138586	0.529356	0.561364	0.48473	0.550103	0.31405	0.309659	0.255682	0.381232	0.333333	0.551847	0.314476	0.242614	0.230114	0.516529	0.238224	0.831981	0.910053	0.949021	0.948214	0.0588445	0.0482759	0.767821	0.661581	0.393828
chr22	37871211	37871409	0.0163742	0.0328704	0.01	0.0352469	0.0756548	0.00833333	0.00444444	0.0167145	0.0219083	0.0102778	0.026621	0.0151852	2.1e-13	0.329601	0.26704	0.646342	0.460318	0.120603	0.311558	0	0	0.176216	0.280314	0.289562	0.0767677	0.184659	0.24449	0.348944	0.196609	0.409091	0.169436	0.666667	0.245265	0.367809	0.369697	0.579545	0.172176	0.679278	0.512962	0.695767	0.939184	0.936275	0.174806	0.062069	0.782626	0.750266	0.52272
chr22	19698285	19698454	0.133238	0.252	0.126976	0.200988	0.113795	0.037	0.122917	0.101603	0.115322	0.0749242	0.169928	0.137143	0.269857	0.0848688	0.550744	0.525758	0.426751	0	0	0	0	0.0640051	0.148192	0.212032	0.179882	0.0721154	0.0954814	0.36794	0.368555	0.47929	0.248139	0.477318	0.533654	0.534345	0.378994	0.439349	0.336202	0.580117	0.545521	0.793651	0.902768	0.897416	0.123845	0.0965517	0.881907	0.949903	0.471107
chr6	142451323	142451460	0.133245	0.213202	0.0650357	0.0977857	0.188119	0.115769	0.0342857	0.0413849	0.126407	0.182679	0.0512299	0.0125	1.08e-05	0.277702	0.426632	0.580667	0.293823	0	0	0.23913	0.485507	0.101073	0.0370154	0.261557	0.166423	0.533759	0.117784	0.504313	0.34098	0.591241	0.489757	0.374696	0.253193	0.340209	0.378467	0.541971	0.497678	0.323282	0.399565	0.825397	0.911012	0.907433	0.124339	0.0827586	0.733521	0.596451	0.130734
chr6	100123159	100123370	0.0162644	0.0460714	0.0131034	0	0.0117241	0.5	0.0233333	0.0353492	0.0276199	0.0619444	0.0129524	0.0637931	2.78e-22	0.458612	0.264271	0.826736	0.343311	0	0	0.311321	0.316038	0.177683	0.18475	0.441548	0.108057	0.288803	0.382378	0.327445	0.110697	0.511848	0.278245	0.451817	0.39455	0.358953	0.26019	0.479858	0.430849	0.517208	0.596279	0.753968	0.932168	0.929281	0.145732	0.0689655	0.772991	0.709439	0.407681
chr20	21444386	21444757	0.145532	0.223456	0.11549	0.109387	0.124657	0.101333	0.0560345	0.0858664	0.159201	0.151877	0.0994624	0	9.29e-19	0.296989	0.403361	0.686172	0.278249	0	0	0.682796	0.0600358	0.101526	0.23673	0.367026	0.348248	0.427055	0.391448	0.391081	0.54563	0.339623	0.406921	0.395328	0.392689	0.329779	0.254852	0.309299	0.260353	0.461495	0.786739	0.806878	0.999175	1	0.124044	0	0.754653	0.661408	0.528777
chr22	30017099	30017266	0.146094	0.108929	0.0396667	0.0595833	0.10902	0.27	0.123571	0.17321	0.208261	0.166889	0.126269	0.02375	7.83e-09	0.193058	0.297719	0.569067	0.585662	0.22619	0.369048	0.452381	0.132937	0.157676	0.242741	0.0429142	0.091018	0	0.19325	0.372346	0.233105	0.431138	0.351555	0.483034	0.249251	0.488414	0.547904	0.323353	0.204137	0.772572	0.45579	0.679894	0.926029	0.922692	0.21685	0.0689655	0.774051	0.816866	0.516442
chr22	36928715	36928934	0.146196	0.125399	0.0769792	0.116232	0.104145	0.0817391	0.0893182	0.0784924	0.122607	0.140964	0.0809127	0.0772727	4.92e-09	0.223493	0.357143	0.519707	0.439513	0	0	0	0	0.123996	0.139645	0.229072	0.208219	0.0556507	0.221046	0.252387	0.319961	0.410959	0.497864	0.435312	0.348459	0.545364	0.3621	0.400685	0.337277	0.49206	0.644793	0.767196	0.92885	0.923905	0.1404	0.0689655	0.833653	0.923705	0.397766
chr22	27468267	27468454	0.0147302	0.0306111	0.0212121	0.0727222	0.02375	0.0111111	0.141818	0.065483	0.0382821	0.0815385	0.0475389	0.0478571	0.000564155	0.263231	0.450816	0.551459	0.322952	0	0	0.138298	0.118794	0.0897071	0.124944	0.153298	0.162567	0.195521	0.345163	0.221682	0.416348	0.625668	0.224254	0.745098	0.482286	0.124622	0.521925	0.902406	0.212688	0.50075	0.64156	0.796296	0.872246	0.867044	0.177473	0.124138	0.953201	0.76603	0.549607
chr22	27526246	27526370	0.149357	0.163917	0.134242	0.168654	0.0926667	0.13	0.065	0.100042	0.11201	0.178462	0.142964	0.116923	0.0436864	0.153216	0.415966	0.499296	0.506771	0.256	0.496	0.456	0.178667	0.106148	0.297563	0	0.183871	0.0982863	0	0.334311	0.439516	0.145161	0.202914	0.354839	0.839214	0.540323	0.270565	0.163306	0.549853	0.834775	0.542242	0.698413	0.886345	0.881974	0.180007	0.110345	0.695876	0.83739	0.605442
chr22	22529059	22529231	0.150018	0.27269	0.0642857	0.13119	0.0688095	0.0157143	0.177143	0.257408	0.100335	0.104048	0.0663364	0	0.334012	0.242319	0.562379	0.322847	0.206768	0	0	0	0	0.0612371	0.0698191	0.291667	0.397674	0.425145	0.281448	0.321353	0.362126	0.418605	0.341335	0.341085	0.726017	0.338726	0.248256	0.431686	0.660677	0.150379	0.476231	0.878307	0.89805	0.891348	0.0650903	0.0965517	0.802398	0.713499	0.302903
chr22	20252697	20252715	0.0143333	0.00944444	0.0753333	0.0163611	0.000555556	0.0133333	0.0308333	0.0532923	0.091244	0.04375	0.0469623	0.00666667	0.0979633	0.646199	0.0705882	0.501092	0.79065	0	0	0	0	0.543878	0.47358	0	0	0.677083	0	0	0	0	0	0	0	0.485507	0.338889	0.375	0.315657	0.831105	0	0.415344	0.586441	0.574182	0.316734	0.4	0.287911	0.367677	0.25728
chr6	27885835	27886230	0.0135714	0.00777778	0.00940476	0.00119048	0.0212963	0.0342308	0.0368	0.0172298	0.0193137	0.0340476	0.02438	0	1.04e-24	0.287018	0.408533	0.733506	0.281813	0	0	1	0.0563973	0.0993032	0.248968	0.290295	0.173165	0.370253	0.285961	0.542232	0.453345	0.432911	0.339731	0.575527	0.491772	0.235993	0.216203	0.410127	0.373993	0.625689	0.863857	0.769841	0.966225	0.965705	0.187247	0.0344828	0.763923	0.605582	0.536493
chr6	10518096	10518394	0.161833	0.295439	0.360439	0.000526316	0.0900877	0	0.0526316	0.0729084	0.176791	0.125088	0.135028	0.0655556	1.18e-11	0.131946	0.523109	0.547276	0.374751	0	0	0.949833	0.0746934	0.0660211	0.206294	0.0480984	0.127517	0.163591	0.270744	0.208664	0.809923	0.151007	0.703615	0.615213	0.558725	0.254158	0.409396	0.45302	0.324131	0.658984	0.494985	0.761905	0.920387	0.917409	0.272517	0.0758621	0.825127	0.78025	0.620346
chr22	19663627	19663725	0.165909	0.0844444	0.018	0.0236364	0	0	0.015	0.0685244	0.102162	0.5	0.0936688	0.0540909	0.225051	0.247535	0.388235	0.501811	0.477682	0.606061	0.626263	0.343434	0.225589	0.120336	0.245079	0.146259	0.387755	0.248724	0.49397	0.141002	0.556122	0.183673	0.427913	0.29932	0.283163	0.208075	0.840306	0.206633	0.0579777	0.681632	0.454791	0.783069	0.928001	0.926641	0.22007	0.0689655	0.71572	0.624164	0.702839
chr6	26381075	26381536	0.0128507	0.0410417	0.00430556	0.0214375	0.0355833	0.0025	0.0247917	0.0251726	0.0722889	0.0025	0.0379468	0.0304348	1.41e-14	0.21659	0.62395	0.562872	0.147647	0	0	0.785714	0.0966811	0.0424404	0.166758	0.481923	0.329718	0.555179	0.490041	0.614474	0.422219	0.507592	0.327479	0.572668	0.37622	0.208526	0.25141	0.409978	0.308125	0.389898	0.816951	0.888889	0.987461	0.986674	0.108556	0.0137931	0.827957	0.588465	0.45743
chr6	108722622	108723091	0.0126246	0.0217667	0.02198	0.02496	0.02388	0.0275	0.0208	0.0270995	0.0163519	0.0112917	0.0271314	0.0354167	2.42e-16	0.132674	0.593179	0.602602	0.280637	0	0	0.114894	0.0950355	0.0482706	0.129685	0.183369	0.421322	0.259861	0.275247	0.338825	0.514621	0.364606	0.464956	0.35963	0.650853	0.378882	0.312154	0.302239	0.496705	0.429872	0.534419	0.846561	0.947393	0.946094	0.123392	0.0482759	0.824334	0.787356	0.461999
chr22	35254991	35255124	0.0107286	0.00355556	0.000576923	0	0.001875	0	0	0.0195145	0.0485119	0.003	0.030745	0.0146154	0.00148676	0.226749	0.37455	0.57417	0.421162	0	0	0	0	0.121365	0.194386	0.377193	0	0.366541	0.242652	0.311688	0.468314	0.541353	0.189183	0.330827	0.365132	0.394246	0.458647	0.507519	0.170882	0.564286	0.688831	0.767196	0.931931	0.926288	0.163697	0.0689655	0.797182	0.753973	0.48954
chr22	17799828	17800265	0.0104089	0.0299422	0.0417619	0.0187	0.00840136	0.0404255	0.0471429	0.0253774	0.0223027	0.00907986	0.0317777	0.00739583	1.83e-24	0.242458	0.330203	0.515272	0.446034	0	0	0	0	0.133264	0.268609	0.131198	0.0173913	0.195223	0.258477	0.347826	0.498856	0.391304	0.383849	0.520214	0.460383	0.286638	0.411785	0.432494	0.273039	0.743648	0.648592	0.698413	0.953251	0.951743	0.223582	0.0482759	0.768113	0.6938	0.609059
chr6	26325191	26325544	0.0103596	0.022474	0.00986979	0.00658333	0.0119531	0.0374194	0.000322581	0.0151848	0.00921222	0.00803125	0.0112439	0	1.51e-19	0.330196	0.436975	0.579093	0.20784	0	0	0.988701	0.126177	0.0898232	0.217425	0.548159	0.193768	0.37978	0.594257	0.46974	0.352894	0.407932	0.380152	0.560907	0.471671	0.231063	0.224646	0.325071	0.354108	0.405982	0.725057	0.835979	0.968025	0.967536	0.138286	0.0344828	0.822843	0.651148	0.541384
chr6	26342902	26342978	0.181667	0.0683333	0.025	0.0892593	0.12375	0.193333	0.2625	0.116508	0.124235	0.0111111	0.0628175	0.183333	0.0161914	0.556102	0.371849	0.572804	0.147647	0	0	1	0.290043	0.132168	0.343041	0.377193	1	0.160362	0.636962	0.454545	0.307331	0.236842	0.33107	0.675439	0.456414	0.153318	0.0802632	0.177632	0.224282	0.170466	0.355791	0.838624	0.925574	0.926181	0.116505	0.0689655	0.773663	0.606281	0.728435
chr22	19716830	19716929	0.00914966	0	0	0.012619	0.326548	0	0	0.00466619	0.0487635	0.0208333	0.0102381	0	0.000207739	0.238346	0.27925	0.646586	0.642011	0	0	0	0	0.176216	0.396274	0	0.0767677	0.123106	0	0.488522	0.235931	0.181818	0.0847181	0.518519	0.350379	0.794466	0.15404	0.204545	0.229568	0.971963	0.323232	0.616402	0.916618	0.911	0.160437	0.0827586	0.699053	0.856198	0.520646
chr22	28032220	28032436	0.00914494	0.0151587	0.00940476	0.0232381	0.00444444	0.0114286	0.5	0.0253518	0.0116238	0.00965079	0.0142852	0.0530952	1.87e-05	0.165231	0.441177	0.604018	0.431764	0	0	0.207373	0.308756	0.0915568	0.225556	0.199074	0.246296	0.225694	0.224116	0.383838	0.396495	0.208333	0.388292	0.441358	0.417535	0.633857	0.240046	0.21875	0.341961	0.533392	0.800255	0.772487	0.948473	0.947636	0.158419	0.0482759	0.774961	0.875881	0.444919
chr6	83014288	83014585	0.00798413	0.00619048	0.000714286	0	0	0.06	0	0.0173247	0.00646588	0	0.00266667	0	1.18e-05	0.0899028	0.728291	0.550654	0.245847	0	0	0	0	0.027861	0.164355	0.482604	0.230303	0.205177	0.43465	0.418733	0.419432	0.424242	0.310633	0.666667	0.513889	0.255014	0.390236	0.454545	0.26783	0.413289	0.797275	0.873016	0.938291	0.934226	0.0909401	0.062069	0.935012	0.809917	0.582692
chr6	32230343	32230507	0.00710417	0.0517708	0.0135417	0.0793229	0.0410937	0.006	0.02	0.00978354	0.00808234	0.00125	0.0109774	0	4.98e-08	0.203623	0.412815	0.660206	0.397326	0	0	0.424242	0.270707	0.103887	0.326667	0.0436992	0.32439	0.222942	0.196785	0.379157	0.712108	0.219512	0.409127	0.268293	0.761433	0.319724	0.278963	0.0823171	0.415743	0.678869	0.682451	0.722222	0.951785	0.948977	0.265264	0.0482759	0.656873	0.62618	0.75237
chr6	139056490	139056604	0.00710317	0.0755556	0.0346667	0.138657	0.0861667	0.0657407	0	0.0605427	0.0281738	0.0153333	0.0327611	0.0183333	0.51222	0.281469	0.611345	0.522308	0.135292	0	0	0	0	0.0565475	0.0185575	0.565789	0.4	0.213816	0.566188	0.363636	0.273183	0.552632	0.588568	0.51462	0.486842	0.204424	0.347807	0.414474	0.498405	0.0437563	0.596434	0.933862	0.879325	0.873822	0.0596223	0.117241	0.93457	0.750583	0.344059
chr22	19730158	19730270	0.00641026	0.5	0.00205128	0.0119231	0.0583333	0.121667	0.217143	0.0208736	0.00902643	0.00375	0.0101923	0.00846154	0.0123218	0.287085	0.365546	0.470045	0.366392	0	0	0	0	0.127666	0.202778	0.127976	0.135714	0.217634	0	0.555195	0.417092	0.401786	0.524194	0.52381	0.495536	0.208075	0.326786	0.361607	0.558036	0.535643	0.512463	0.719577	0.891167	0.887118	0.211675	0.103448	0.665546	0.536439	0.414131
chr22	19191680	19191820	0.00493333	0.000666667	0.0631444	0.0122222	0.00866667	0.5	0.003	0.00449622	0.0109983	0.0296667	0.0227843	0	0.00311609	0.231753	0.39976	0.637315	0.379373	0	0	0.106383	0.158392	0.110562	0.198222	0.204762	0.217143	0.0870536	0	0.444156	0.556122	0.45	0.539171	0.471429	0.445982	0.291304	0.348571	0.385714	0.36526	0.488271	0.321729	0.740741	0.92294	0.921857	0.238452	0.0758621	0.754162	0.711408	0.507529
chr22	22439588	22439785	0.209601	0.10725	0.171812	0.236486	0.195362	0.161364	0.0809091	0.125242	0.0998957	0.0896377	0.0964538	0.0366667	3.47e-08	0.152774	0.348358	0.405326	0.568083	0.388889	0.313131	0.39899	0.338384	0.128969	0.32106	0.072758	0	0.185596	0.0819105	0.280572	0.632342	0.182741	0.340593	0.409475	0.422589	0.369676	0.572843	0.308376	0.17305	0.970788	0.526941	0.671958	0.953484	0.950537	0.275594	0.0482759	0.691819	0.727553	0.666687
chr6	30142586	30143018	0.00434783	0.097963	0.00352941	0.024902	0.186667	0.5	0.00214286	0.046622	0.0598692	0.0322222	0.02	0.123	1.77e-12	0.152852	0.648508	0.662038	0.214575	0	0	0.0808314	0.103156	0.0383426	0.154691	0.33179	0.387037	0.282118	0.485585	0.527778	0.450562	0.583333	0.388292	0.424383	0.578125	0.330415	0.240046	0.265625	0.368266	0.319921	0.739698	0.87037	0.966686	0.965338	0.102495	0.0344828	0.885963	0.736538	0.543597
chr22	36412249	36412598	0.218191	0.135701	0.0879727	0.163741	0.131129	0.138782	0.04925	0.125429	0.106116	0.117083	0.117135	0.256364	3.28e-15	0.28051	0.373382	0.529567	0.335163	0	0	0.202857	0.191429	0.113895	0.169819	0.308023	0.261318	0.104764	0.277416	0.197968	0.33463	0.361032	0.360477	0.588348	0.536712	0.325526	0.332092	0.560888	0.390727	0.579528	0.726752	0.785714	0.923826	0.919896	0.15325	0.0758621	0.857629	0.846716	0.510087
chr6	97837418	97837714	0.00426828	0.0704167	0.0187381	0.0126786	0.0122619	0	0.0511111	0.0354472	0.0271999	0.0367857	0.0485134	0	4.52e-15	0.191887	0.450047	0.613382	0.357148	0	0	0	0	0.086523	0.156607	0.338964	0.231081	0.123522	0.436118	0.420147	0.236728	0.516892	0.368352	0.470721	0.421875	0.472385	0.340034	0.296453	0.326321	0.406842	0.71226	0.81746	0.944989	0.941416	0.113665	0.0551724	0.878508	0.856903	0.479434
chr22	19716595	19716799	0.00424242	0	0	0	0.615379	0	0.5	0.0082077	0.0315456	0.221591	0.000353535	0	7.05e-07	0.182329	0.386555	0.546521	0.495516	0	0	0	0	0.111903	0.256819	0.0351307	0.111765	0.238971	0.316399	0.406417	0.496148	0.441176	0.328906	0.251634	0.51011	0.656863	0.239216	0.165441	0.278521	0.720956	0.525169	0.724868	0.950666	0.947738	0.164555	0.0482759	0.77819	0.843213	0.536087
chr6	8047504	8047676	0.00351852	0.00148148	0.0118519	0.0025	0.00611111	0	0	0.00800298	0.00161425	0	0.0180159	0.00555556	7.45e-09	0.167451	0.406327	0.6174	0.471179	0	0	0.0867052	0.129094	0.105789	0.247804	0	0.0883721	0.141715	0.281448	0.44186	0.271595	0.261628	0.341335	0.468992	0.685683	0.474216	0.319186	0.156977	0.561575	0.719303	0.370256	0.722222	0.893189	0.886955	0.168144	0.103448	0.744984	0.758494	0.52272
chr6	135544649	135544743	0.00285714	0	0	0	0	0	0.00888889	0.00569514	0.00900433	0	0.00383333	0	0.00708758	0.145374	0.420168	0.68117	0.497559	0	0	0.347368	0.235088	0.109106	0.25948	0	0.161702	0.259309	0	0.514507	0.49696	0.191489	0.446122	0.702128	0.147606	0.433858	0.421809	0.430851	0.181335	0.742625	0.539643	0.71164	0.905111	0.897272	0.273141	0.0965517	0.712976	0.709519	0.42634
chr6	154402280	154402701	0.0613333	0.202222	0	0.0542857	0.5725	0.5	0.0732692	0.0852596	0.502901	0.185172	0.0928788	0	7.57e-16	0.165577	0.560924	0.627073	0.264794	0	0	0.450237	0.158768	0.0554697	0.149053	0.306413	0.198575	0.405285	0.268301	0.508745	0.573295	0.491686	0.478124	0.418052	0.461401	0.345967	0.260808	0.368765	0.377888	0.532735	0.635164	0.830688	0.969466	0.968599	0.160985	0.0275862	0.80513	0.687909	0.428983
chr6	31213316	31213506	0.0340926	0.0637037	0.194	0.0242593	0.153	0.5	0	0.0269868	0.00980658	0.0105556	0.0444881	0.1175	0.00857434	0.124826	0.693277	0.823272	0.260697	0	0	0.0680628	0.116928	0.0363821	0.175205	0.339474	0.16	0.256579	0.679426	0.436364	0.409774	0.331579	0.485569	0.926316	0.292105	0.214645	0.417368	0.532895	0.149522	0.40831	0.38044	0.859788	0.908077	0.903484	0.180868	0.0896552	0.950902	0.763392	0.54879
chr6	26348677	26348955	0.0478901	0.0514667	0.069	0.0211765	0.18458	0.0261765	0.0247368	0.0415194	0.0835816	0	0.0735436	0.0478947	4.64e-17	0.389749	0.397959	0.721295	0.201617	0	0	0.946237	0.160096	0.105148	0.181966	0.360911	0.300719	0.482239	0.5224	0.52191	0.532117	0.647482	0.482711	0.395683	0.349371	0.209571	0.219424	0.388489	0.265697	0.469664	0.842708	0.822751	0.986365	0.986248	0.144723	0.0137931	0.793429	0.560584	0.48954
chr20	47533284	47533412	0.261333	0.285556	0.2	0.5	0.094375	0.1	0.00666667	0.0825423	0.219507	0	0.0252083	0	0.0221996	0.160076	0.481283	0.467594	0.414143	0.271318	0.48062	0	0	0.084905	0.145833	0.279948	0.059375	0.0952148	0.126065	0.215909	0.182478	0.210938	0.196573	0.572917	0.758789	0.568954	0.262109	0.474609	0.621449	0.486025	0.554919	0.785714	0.839305	0.82897	0.0881632	0.158621	0.850454	0.986763	0.392428
chr6	147567261	147567673	0.035163	0.0471377	0.0391667	0.0668478	0.0443478	0.0121739	0.0414286	0.056065	0.0635971	0.0303125	0.0778246	0.07625	3.23e-17	0.231517	0.52712	0.699231	0.215064	0	0	0.394673	0.0540759	0.0633998	0.141963	0.556634	0.332039	0.44372	0.391659	0.385702	0.340153	0.371359	0.284998	0.444984	0.454642	0.318172	0.325728	0.393204	0.386143	0.275648	0.931963	0.883598	0.972776	0.971365	0.0718799	0.0275862	0.81842	0.716651	0.421414
chr22	29123179	29123312	0.118864	0.0419643	0.0925	0.114	0.139091	0.32	0.185	0.129983	0.037421	0.105714	0.153314	0.0691667	1.47e-05	0.170338	0.315126	0.539938	0.614108	0	0	0	0	0.150173	0.290292	0.107769	0	0	0	0.155844	0.468314	0.135338	0.315304	0.441103	0.469455	0.372344	0.665038	0.355263	0.256323	0.885139	0.361664	0.661376	0.906829	0.900675	0.254314	0.0896552	0.703121	0.820067	0.646708
chr22	20350210	20350399	0.0576429	0.101667	0.106746	0.0944048	0.212273	0.112727	0.0842857	0.170484	0.0613085	0.0734615	0.0910387	0.318	1.07e-10	0.413397	0.294118	0.607496	0.33008	0	0	0.0631579	0.117544	0.158708	0.244115	0.227513	0.442328	0.322421	0.170755	0.402116	0.411943	0.333333	0.443762	0.388007	0.367063	0.308259	0.242063	0.321429	0.390813	0.535916	0.63609	0.746032	0.971501	0.97198	0.186818	0.0275862	0.660964	0.595225	0.45636
chr22	17892084	17892254	0.0881667	0.0794118	0.0541176	0.0393939	0	0.146667	0.5	0.0114461	0.110714	0	0.0589985	0	1.18e-08	0.239971	0.304922	0.66597	0.511516	0	0	0	0	0.153223	0.311843	0.0421569	0.268235	0.0716912	0.284759	0.24385	0.320588	0.158824	0.296015	0.431373	0.571324	0.496931	0.340882	0.198529	0.367647	0.773953	0.780788	0.693122	0.925766	0.920841	0.195893	0.0758621	0.726976	0.817126	0.619779
chr22	37193828	37194068	0	0.0382051	0.000384615	0.024359	0.0235043	0.0748684	0.1344	0.0246102	0	0.0662607	0.0334487	0	3.88e-23	0.286842	0.216276	0.625377	0.620391	0	0	0	0	0.21661	0.353111	0.0597222	0.0316667	0.203125	0	0.345455	0.389286	0.2625	0.314516	0.336111	0.23125	0.412681	0.508333	0.28125	0.213068	1	0.545081	0.600529	0.986615	0.985406	0.263616	0.0137931	0.598583	0.637442	0.551366
chr22	37194157	37194209	0	0.0458333	0	0.04	0	0.0171429	0.5	0	0	0.00708333	0.014375	0	0.856415	0.526286	0.266506	0.829028	0.324549	0	0	0.54717	0.421384	0.200032	0.151966	0.275641	0.146154	0.46875	0	0.265734	0.748626	0.865385	0.322581	0	0.533654	0.16806	0.293269	0.649038	0.327797	0.428794	0.106107	0.722222	0.852834	0.839082	0.182046	0.144828	0.663764	0.501377	0.427328
chr22	42539579	42539768	0.139808	0.0752083	0.0535167	0.0399	0.032625	0.105	0.115714	0.0811438	0.0423532	0.0391667	0.117964	0.034	1.31e-07	0.284671	0.35054	0.406662	0.382418	0	0	0	0	0.1283	0.14963	0.227513	0.321693	0.193452	0.34151	0.18278	0.370748	0.238095	0.57689	0.465608	0.330357	0.339084	0.484127	0.392857	0.36075	0.435824	0.618358	0.78836	0.927241	0.924497	0.178393	0.0689655	0.769879	0.762779	0.40659
chr22	41877378	41877500	0	0.5	0	0.075	0	0.5	0.008	0.0226131	0.0275024	0.5	0	0.196667	3.14e-06	0.227174	0.280462	0.473113	0.692782	0.601626	0.504065	0	0	0.172251	0.303971	0	0	0.0998975	0	0.169896	0.446721	0.221311	0.20624	0.420765	0.227459	0.214897	1	0.442623	0.0465723	0.942573	0.299806	0.637566	0.917849	0.916645	0.298692	0.0758621	0.647336	0.646437	0.682677
chr20	41977941	41978019	0.1225	0.12	0.5	0.18	0.285833	0.5	0	0.180276	0.186074	0.144167	0.145278	0.276667	0.216904	0.236636	0.384454	0.628223	0.420975	0	0	0	0	0.126351	0.233732	0.183761	0.194872	0.3125	0	0.354312	0.698718	0.346154	0.430108	0.376068	0.355769	0.448161	0.273718	0.432692	0.218531	0.574526	0.462488	0.732804	0.896819	0.896527	0.239619	0.0965517	0.713353	0.740345	0.460263
chr6	42126413	42126605	0.0479167	0.0603704	0.0766667	0.0293333	0.0807407	0.0666667	0.5	0.0648241	0.0515474	0	0.041746	0.03	0.000100611	0.187854	0.587035	0.412707	0.237444	0	0	0.186528	0.231434	0.054972	0.119259	0.223958	0.791667	0.317383	0.168087	0.143939	0.729911	0.234375	0.524194	0.305556	0.469727	0.318614	0.397135	0.421875	0.295928	0.341006	0.967923	0.886243	0.966203	0.963985	0.122904	0.0344828	0.788365	0.793506	0.457772
chr6	27941027	27941421	0.112529	0.0244828	0.0463333	0.0371667	0.0456111	0.00517241	0.5	0.0355109	0.141135	0.0701724	0.0220522	0.0521875	2.12e-22	0.287989	0.434704	0.750352	0.249785	0	0	0.789873	0.0565401	0.0900712	0.204512	0.36379	0.250761	0.34026	0.409552	0.438394	0.474257	0.43401	0.425741	0.465313	0.528236	0.243986	0.255457	0.34264	0.389363	0.503162	0.599262	0.809524	0.967075	0.966536	0.154778	0.0344828	0.794149	0.644405	0.537899
chr20	30508880	30509339	0.370753	0.647188	0.0323611	0.0448264	0.261736	0.323571	0.0608696	0.0476549	0.11387	0.0568116	0.0418342	0.0204348	8.91e-11	0.028603	0.620798	0.544279	0.455234	0	0	0	0	0.043038	0.234587	0.0780683	0.0993464	0.292075	0.210933	0.571994	0.373171	0.333333	0.200998	0.447349	0.559232	0.577531	0.345534	0.176471	0.383739	0.709592	0.698817	0.775132	0.95245	0.950247	0.139902	0.0482759	0.792484	0.80786	0.502812
chr22	29938360	29938567	0.0492051	0.0582895	0.0361404	0.0732807	0.0877982	0.0723684	0.13	0.0527849	0.0470449	0.0709912	0.059654	0.0421053	0.000447047	0.168755	0.47619	0.426297	0.359369	0	0	0	0	0.0811453	0.140827	0.276973	0.257005	0.235507	0.155907	0.200264	0.488958	0.130435	0.526726	0.318841	0.636775	0.337744	0.471498	0.26087	0.576416	0.424176	0.705682	0.812169	0.921793	0.916743	0.149015	0.0758621	0.713353	0.756982	0.411469
chr22	25371145	25371292	0.400695	0.562136	0.0493353	0.027922	0.0619724	0.0866667	0.0455556	0.0968693	0.0919663	0.22118	0.0580689	0.0307407	8.24e-06	0.229915	0.33218	0.596256	0.475916	0	0	0.168919	0.150901	0.139884	0.219048	0.146259	0.0517007	0.0829082	0.109771	0.235003	0.476676	0.367347	0.399386	0.498866	0.471939	0.416149	0.373469	0.505102	0.309215	0.725842	0.551499	0.703704	0.897754	0.895648	0.200836	0.0965517	0.791225	0.837817	0.521308
chr22	40558533	40558711	0	0.0115152	0.020303	0	0.0456944	0.0716667	0.032	0.0201703	0.000119738	0	0.0189269	0.0218182	0.503055	0.116711	0.58565	0.523969	0.355576	0	0	0.145251	0.124767	0.055981	0.178976	0.161049	0.298876	0.205407	0.271961	0.271706	0.56862	0.252809	0.424067	0.617978	0.467697	0.261847	0.514045	0.492978	0.255363	0.504722	0.727703	0.814815	0.912578	0.909132	0.168616	0.0827586	0.853617	0.783427	0.564949
chr22	16020589	16020601	0.310167	0.47	0.119333	0.086	1	0	0.5	0.0598995	0.19925	0.8875	0.0641667	0.5	0.272912	1	0.0378151	0.393201	0.694027	0	0	0	0	0.703521	0.544444	0	0	0	0	0	0	0	0.698925	0	0.578125	0	0	0	0.94697	0.458539	0	0.272487	0.307264	0.305502	0.398408	0.668966	0	0	0.365115
chr22	22074530	22074726	0.259315	0.374821	0.058256	0.0726042	0.2328	0.288571	0.0855556	0.158574	0.242015	0.224077	0.196819	0.0360417	1.53e-13	0.280759	0.263305	0.62394	0.525508	0	0	0.0659898	0.113367	0.17898	0.297143	0.109694	0.116327	0.124362	0.0823284	0.528757	0.158892	0.413265	0.256748	0.44898	0.353954	0.341837	0.466837	0.241071	0.376855	0.822566	0.527229	0.656085	0.950854	0.947896	0.214442	0.0482759	0.661567	0.616487	0.523996
chr6	87704363	87704426	0.254792	0.311667	0.172917	0.144167	0.127917	0.18625	0.18375	0.203015	0.197598	0.194375	0.167969	0.5	0.0621181	0.358047	0.345738	0.490966	0.471718	0	0	0	0	0.148572	0.14963	0.227513	0.120635	0.193452	0	0.219336	0.494331	0.285714	0.532514	0.582011	0.110119	0.138716	0.774603	0.642857	0.180375	0.484311	0.12242	0.740741	0.840934	0.835829	0.21285	0.151724	0.705294	0.624793	0.37578
chr22	16020642	16020714	0.243278	0.362133	0.08245	0.0266667	0.278667	0.2665	0.138	0.0863369	0.0851929	0.472786	0.0613129	0	0.0988798	0.316598	0.296919	0.540707	0.455115	0	0	0	0	0.171378	0.29642	0	0	0.169271	0.448232	0.479798	0.324405	0.5	0.349462	0.814815	0.289063	0.36413	0.211806	0.5625	0.157828	0.536794	0.205471	0.669312	0.838054	0.830509	0.198969	0.151724	0.813801	0.713499	0.542865
chr22	39405449	39405680	0.230719	0.4825	0	0.658958	0.224688	0.5	0.5	0.19665	0.103933	0.591818	0.0921875	0.920714	0.471487	0.0428013	0.672269	0.396026	0.374206	0	0	0	0	0.037997	0.23798	0.217172	0.131602	0.158279	0.139709	0.448642	0.674088	0.506494	0.217847	0.47619	0.660714	0.290043	0.422511	0.409091	0.22137	0.64456	0.38604	0.783069	0.938802	0.93656	0.186917	0.062069	0.869676	0.787559	0.720357
chr6	27890953	27891248	0.208077	0.0893182	0.206307	0.181218	0.250423	0.177826	0.102105	0.142741	0.275804	0.234615	0.181266	0	7.39e-13	0.310417	0.492101	0.676039	0.186999	0	0	0.841216	0.150901	0.0741495	0.13151	0.364407	0.28339	0.454449	0.437596	0.655778	0.290315	0.671186	0.369601	0.497175	0.423305	0.286367	0.175763	0.388983	0.442989	0.445257	0.695873	0.851852	0.957415	0.954784	0.114903	0.0413793	0.820409	0.609825	0.383594
chr6	96570114	96570372	0.201999	0.378947	0.072	0.12825	0.0805263	0.09	0.5	0.161083	0.130092	0.363135	0.090369	0.045625	8.54e-09	0.11409	0.547059	0.65861	0.385691	0	0	0	0	0.0612371	0.24286	0.305556	0.0294574	0.141715	0.250176	0.45525	0.422481	0.313953	0.292573	0.909561	0.322674	0.248399	0.472868	0.601744	0.132135	0.627107	0.628335	0.775132	0.926164	0.922317	0.183292	0.0689655	0.88451	0.788004	0.596997
chr6	43531510	43531683	0.201402	0.15098	0.139091	0.0351042	0	0	0.0426667	0	0.0569603	0.151979	0.0640266	0.5	1.26e-07	0.413706	0.441177	0.597334	0.314197	0	0	0	0	0.0935562	0.216339	0.0828516	0.307514	0.634032	0.373095	0.678928	0.225021	0.468208	0.145441	0.211946	0.641618	0.589344	0.0352601	0.0780347	0.624015	0.55858	0.406352	0.796296	0.944843	0.940047	0.0621761	0.0551724	0.686471	0.609749	0.349691
chr22	40799982	40800316	0.196135	0.320724	0.0294125	0.0999324	0.114018	0.182838	0.0697297	0.146069	0.312744	0.351154	0.0642241	0	5.81e-19	0.219277	0.318908	0.49203	0.50131	0	0	0	0	0.140469	0.204551	0.0429142	0.182036	0.182448	0.0966249	0.206859	0.349658	0.242515	0.351555	0.39521	0.477732	0.348867	0.575299	0.404192	0.425286	0.785727	0.856326	0.714286	0.934441	0.930715	0.212558	0.062069	0.695837	0.723659	0.470809
chr22	40558909	40558945	0	0.0157143	0.027381	0	0.0114286	0.0971429	0.5	0.0207944	0.0143361	0	0.0606264	0.5	0.782077	0.776768	0.193277	0.559674	0.408728	0	0	0.621622	0.603604	0.277807	0.260988	0	0.211111	0.677083	0	0.767677	0.21627	1	0	0	0.385417	0.404589	0	0.375	0.473485	0.702927	0	0.634921	0.789797	0.791126	0.141113	0.193103	0.553378	0.389665	0.300758
chr6	150227396	150227631	0.192013	0	0.03	0	0.185833	0.03	0.5	0.0593878	0.0620245	0.0625	0.0568182	0.5	0.0132383	0.0419522	0.806723	0.592626	0.283686	0	0	0	0	0.0194345	0.0912151	0.213475	0.291064	0.363032	0.343327	0.529207	0.46383	0.421277	0.535347	0.499291	0.383777	0.27271	0.519149	0.315957	0.386847	0.424396	0.474112	0.875661	0.937143	0.933152	0.15065	0.062069	0.833906	0.653237	0.369004
chr22	41226745	41226868	0.177634	0.234559	0.0425	0.151078	0.5	0	0.0578571	0.150689	0.264401	0.224778	0.165693	0	3.64e-06	0.312619	0.283613	0.628669	0.470716	0	0	0	0	0.17008	0.134815	0	0.247154	0.0990854	0	0.280857	0.379791	0.512195	0.545502	0.417344	0.282012	0.307883	0.520732	0.54878	0.369549	0.596579	0.635003	0.706349	0.895188	0.891261	0.234339	0.0965517	0.719739	0.694758	0.349343
chr6	57289352	57289661	0.0387879	0.0484722	0.0287879	0.0341667	0.0155556	0.0266667	0.005	0.0340034	0.018411	0.0338889	0.027963	0.5	0.0013442	0.195023	0.869748	0.56091	0.0312484	0	0	0	0	0.0107022	0.0717871	0.347896	0.614887	0.591626	0.626655	0.44719	0.478733	0.436893	0.461426	0.545847	0.583738	0.216828	0.138188	0.458738	0.49647	0.0758093	0.792613	0.962963	0.94266	0.939344	0.0758155	0.0551724	0.887092	0.625816	0.365803
chr20	34357195	34357357	0.155708	0.21	0.114167	0.0807692	0.31625	0.145	0.5	0.116948	0.132766	0.165278	0.137758	0.5	4.79e-05	0.140431	0.440336	0.734404	0.450937	0	0	0	0	0.0945132	0.142881	0.0442387	0.281481	0.0752315	0.0996072	0.34119	0.52866	0.333333	0.673039	0.226337	0.513889	0.431562	0.489506	0.125	0.491021	0.590397	0.513619	0.76455	0.92477	0.920614	0.210501	0.0758621	0.710816	0.777135	0.421106
chr22	30125440	30125623	0.148193	0.0181818	0.1424	0.0618182	0.162014	0.1052	0.0745455	0.149508	0.101696	0.105909	0.127674	0.5	4.47e-11	0.361425	0.281512	0.630768	0.405514	0	0	0.168478	0.121377	0.167016	0.241239	0.117486	0.20765	0.133197	0.440884	0.226528	0.510539	0.540984	0.458311	0.320583	0.530738	0.222856	0.416667	0.368852	0.279434	0.596981	0.713843	0.714286	0.93234	0.93186	0.225016	0.062069	0.776103	0.661361	0.669264
chr22	40270094	40270218	0.1245	0.5	0.5	0.121528	0.238182	0.134167	0.181667	0.0390285	0.0982154	0.022	0.0355208	0.5	0.340122	0.0823033	0.462949	0.370591	0.538592	0	0	0	0	0.0906985	0.174122	0.0577957	0.122581	0.196573	0	0.390029	0.376728	0.145161	0.473465	0.473118	0.279738	0.493338	0.614919	0.272177	0.366569	0.685553	0.412427	0.748677	0.8998	0.898252	0.19808	0.0965517	0.698911	0.783844	0.335323
chr20	21451706	21451991	0.124205	0.133899	0.106449	0.148182	0.093413	0.0328261	0.121	0.106875	0.182366	0.0675797	0.122669	0.5	2.83e-07	0.240008	0.550038	0.521777	0.200297	0	0	0.468531	0.0780886	0.0599084	0.121497	0.326901	0.293333	0.470395	0.622807	0.436364	0.382456	0.473684	0.441426	0.437427	0.535526	0.3373	0.224737	0.331579	0.458533	0.351306	0.737798	0.878307	0.939435	0.936308	0.0778015	0.062069	0.847624	0.682364	0.408907
chr6	28475258	28475675	0.0745263	0.184737	0.0154386	0.130789	0.0231579	0	0	0.0433836	0.0830328	0.0172222	0.04881	0.5	5.54e-16	0.15224	0.554622	0.642899	0.286306	0	0	0.0430622	0.053429	0.0569101	0.157495	0.429656	0.291607	0.204586	0.309571	0.447351	0.298732	0.496403	0.241355	0.597922	0.432554	0.307371	0.402278	0.469424	0.286135	0.413177	0.941391	0.846561	0.954601	0.952531	0.0921363	0.0482759	0.888512	0.792839	0.511578
chr22	29886125	29886282	0.120952	0.0584444	0.132308	0.111154	0.0184524	0.108462	0.0809091	0.0246102	0.0299549	0.101026	0.0914286	0.5	0.00204684	0.36977	0.423529	0.553457	0.232162	0	0	0	0	0.100539	0.0854069	0.319533	0.338854	0.31051	0.616676	0.132021	0.644677	0.458599	0.747894	0.420382	0.353503	0.204099	0.407962	0.515924	0.253329	0.278175	0.565576	0.857143	0.923431	0.91887	0.183492	0.0758621	0.882508	0.72303	0.449495
chr22	31528047	31528182	0.0884545	0.0109167	0.00966667	0.0873333	0.0535897	0.132222	0	0.131567	0.0277784	0.0851282	0.0337634	0.5	0.121181	0.150099	0.462185	0.449964	0.429674	0	0	0.492647	0.164216	0.089783	0.322403	0.106173	0.112593	0.180556	0.239057	0.614141	0.461376	0.466667	0.18638	0.597531	0.513889	0.431562	0.225926	0.3	0.210438	0.761968	0.520788	0.719577	0.921318	0.921138	0.197222	0.0758621	0.80504	0.746301	0.643467
chr22	38245903	38246039	0.103	0.3925	0.268333	0.155	0.0833333	0.58	0.5	0.211516	0.183483	0.23	0.22949	0.5	0.132383	0.101354	0.466387	0.565006	0.491906	0	0	0	0	0.0884266	0.263072	0.105392	0.0558824	0.179228	0.237299	0.457219	0.286239	0.397059	0.0616698	0.647059	0.459099	0.449808	0.448529	0.446691	0.20889	0.72043	0.318414	0.738095	0.894644	0.888825	0.170342	0.103448	0.835078	0.813165	0.573363
chr6	134252561	134252911	0.0871179	0.238794	0.239044	0.176382	0.30951	0.0123529	0.0845313	0.0689324	0.197135	0.24925	0.400533	0.0709677	1.12e-19	0.206061	0.432391	0.602494	0.348391	0	0	0.373219	0.127255	0.0914048	0.198222	0.143333	0.152	0.24375	0.414935	0.454026	0.467143	0.617143	0.359447	0.460952	0.515357	0.266335	0.383429	0.405	0.292208	0.592925	0.569919	0.772487	0.944554	0.943397	0.176858	0.0551724	0.844428	0.681711	0.587262
chr20	29874153	29874281	0.0770797	0.0909091	0.0958636	0.0594697	0.0677273	0.5625	0.5	0.0861124	0.112023	0.0913939	0.0695548	0.267273	0.203666	0.0549497	0.539496	0.538673	0.506648	0	0	0.643411	0.173127	0.0699385	0.285347	0.111979	0	0.0952148	0.126065	0.485795	0.486607	0.351562	0.196573	0.6875	0.433594	0.568954	0.309766	0.421875	0.133168	0.714013	0.587176	0.724868	0.897975	0.896245	0.169354	0.0965517	0.854844	0.906129	0.59122
chr20	32414621	32415462	0.0752681	0.0686528	0.0604286	0.0992683	0.0930833	0.1085	0.0689831	0.0464149	0.0782558	0.0378571	0.053394	0.5	0	0.192906	0.380443	0.703881	0.426027	0.04038	0.0736342	0.254157	0.159145	0.10804	0.200909	0.110781	0.243995	0.0724584	0.26862	0.254675	0.388823	0.310345	0.438802	0.444709	0.569188	0.35677	0.453329	0.321046	0.418874	0.682437	0.718785	0.751323	0.946301	0.94423	0.184619	0.0551724	0.797485	0.804688	0.567569
chr22	30073424	30073489	0.00633333	0.044375	0.15	0	0.5	0.5	0	0.0827471	0.0628627	0.076	0.0427679	0.5	0.0344196	0.241864	0.257703	0.701811	0.638395	0	0	0	0	0.200032	0.534632	0	0.233846	0	0	0.212587	0.838462	0	0.258065	0.338462	0.533654	0.313712	0.469231	0.103846	0	0.97751	0.2638	0.571429	0.923754	0.915621	0.337227	0.0758621	0.569187	0.667514	1
chr22	17846632	17846814	0.0110317	0.0624603	0	0.052381	0.0165873	0.5	0.0335	0.0199649	0.0433339	0.00555556	0.00904762	0.5	5.64e-08	0.284374	0.333734	0.585662	0.402266	0	0	0	0	0.136877	0.243077	0.630037	0	0.0669643	0.0886613	0.37962	0.256672	0.445055	0.184332	0.604396	0.343063	0.432155	0.28489	0.519231	0.218531	0.539397	0.604906	0.743386	0.943179	0.941373	0.1306	0.0551724	0.827514	0.860971	0.521765
chr22	20667000	20667333	0.0124486	0.0255914	0.0186179	0	0.0062	0.013	0	0.0475712	0.0339871	0.01	0.030162	0.5	2.88e-23	0.3325	0.279603	0.63296	0.434316	0	0	0	0	0.164187	0.228428	0.193694	0.31952	0.146396	0.145373	0.352716	0.257186	0.324324	0.42817	0.33033	0.416667	0.446142	0.320571	0.222973	0.460688	0.547295	0.746267	0.719577	0.970599	0.969395	0.177774	0.0275862	0.683664	0.725032	0.444295
chr6	27208094	27208350	0.0737333	0.0216667	0.0161111	0.0212821	0	0.00428571	0.0592308	0.0305276	0.216098	0.11875	0.0966233	0.5	8.16e-08	0.256129	0.575851	0.64729	0.156489	0	0	0.879377	0.1738	0.054972	0.155799	0.363932	0.445313	0.476074	0.441229	0.431818	0.729911	0.527344	0.524194	0.372396	0.460693	0.204823	0.238281	0.395508	0.266335	0.419829	0.639695	0.875661	0.98409	0.982342	0.124617	0.0206897	0.823404	0.609975	0.522283
chr6	87704180	87704286	0.0595538	0.127056	0.0895278	0.146319	0.115417	0.0441667	0.1225	0.0782015	0.181255	0.0893056	0.0794876	0.5	9.71e-05	0.258512	0.380443	0.634253	0.386624	0	0	0	0	0.12218	0.195472	0.0676101	0.358491	0	0	0.521441	0.587601	0.679245	0.553865	0.484277	0.327241	0.247334	0.374057	0.445755	0.214408	0.510617	0.553403	0.730159	0.921491	0.915555	0.229469	0.0758621	0.789795	0.686983	0.551752
chr20	44308661	44308861	0.0155686	0.00941177	0.181471	0.725422	0.232353	0	0	0.0824909	0.171487	0.215882	0.189216	0.5	0.000139511	0.268859	0.526261	0.672078	0.23811	0	0	0.621891	0.111111	0.0681426	0.149022	0.286667	0.418	0.304688	0.484091	0.172727	0.778571	0.36	0.629032	0.476667	0.41625	0.160217	0.44225	0.50625	0.170455	0.355781	0.447484	0.854497	0.948666	0.946108	0.18104	0.0482759	0.87523	0.713318	0.596522
chr6	155676893	155677098	0.0594444	0.5	0.0294444	0.2275	0.056875	0.0594737	0	0.0386935	0.0516815	0.5	0.0433333	0.5	9.93e-10	0.230534	0.440513	0.52933	0.324185	0	0	0	0	0.0922058	0.0933333	0.349593	0.185366	0.178354	0.157428	0.539246	0.41777	0.878049	0.409127	0.393496	0.270732	0.426299	0.297561	0.526829	0.221729	0.426845	0.720055	0.809524	0.949113	0.949088	0.110899	0.0482759	0.880984	0.805602	0.395569
chr22	16941055	16941410	0.0529557	0.0597094	0.0185256	0.048094	0.0571795	0.0665789	0.0462821	0.0394021	0.0388015	0.0776923	0.0395768	0.5	7.07e-16	0.213509	0.368863	0.65207	0.424581	0.0814607	0.174157	0.154494	0.125468	0.115766	0.18693	0.141315	0.171268	0.205986	0.136364	0.253009	0.482495	0.48169	0.283507	0.392488	0.508099	0.344642	0.455352	0.532394	0.304097	0.619089	0.606297	0.746032	0.942508	0.939995	0.1882	0.0551724	0.800425	0.776193	0.528893
chr6	52549177	52549507	0.0522994	0.0939474	0.156667	0.009	0.0180952	0.156667	0.5	0.0489544	0.111581	0.0736232	0.0326105	0.5	1.43e-08	0.0711556	0.653171	0.594171	0.369102	0	0	0.199396	0.134945	0.0388263	0.223623	0.173737	0.115152	0.258523	0.24449	0.544353	0.637013	0.381818	0.457478	0.644444	0.357386	0.167721	0.57303	0.388636	0.172176	0.643805	0.540077	0.78836	0.960977	0.95922	0.233894	0.0413793	0.82006	0.627378	0.625039
chr22	49413296	49413866	0.016232	0.0640698	0.5	0	0.5	0.5	0.5	0.0252054	0.0636135	0.124643	0.00525446	0.0435	2.26e-31	0.222419	0.34053	0.580013	0.463609	0.0770578	0.108581	0	0	0.127126	0.242339	0.138304	0.146667	0.128289	0.198166	0.157576	0.505388	0.221053	0.397284	0.437427	0.547697	0.281083	0.540439	0.402632	0.338915	0.708073	0.672359	0.719577	0.950285	0.94808	0.234139	0.0482759	0.748825	0.754086	0.631739
chr22	41815241	41815440	0.0172886	0.0477126	0.0210632	0.0223391	0.020977	0.0536207	0	0.00996842	0.0152112	0.0075	0.0175442	0.5	1.82e-14	0.306311	0.255702	0.636187	0.532626	0.105	0.31	0	0	0.184481	0.342535	0.0360134	0.114573	0.122487	0.243262	0.34719	0.234745	0.452261	0.0421462	0.442211	0.557789	0.512344	0.245226	0.373116	0.285519	0.835577	0.447371	0.645503	0.929233	0.928161	0.174762	0.0689655	0.756873	0.78578	0.621582
chr22	38245762	38245870	0.0180952	0.0325	0.0187179	0.5	0.05	0.00428571	0.144167	0.00386548	0.0122852	0.09625	0.036131	0.5	0.000736253	0.279188	0.314157	0.604801	0.452617	0	0	0	0	0.15364	0.213745	0.265432	0.140741	0.225694	0	0.639731	0.21627	0.75	0.155317	0.407407	0.192708	0.323671	0.480093	0.4375	0.210438	0.561531	0.411151	0.716931	0.931586	0.931369	0.162167	0.062069	0.733927	0.627598	0.444295
chr22	37598770	37599106	0.0513889	0.0902778	0.0255769	0.0535345	0	0.5	0	0.0751104	0.0474515	0.0284	0.0378743	0.5	6.25e-14	0.193355	0.381753	0.516588	0.433451	0	0	0.0118694	0.066271	0.110562	0.172407	0.149306	0.203571	0.326451	0.0480249	0.37013	0.39392	0.294643	0.399386	0.392857	0.351004	0.39014	0.490179	0.381696	0.405844	0.614224	0.691576	0.756614	0.957592	0.956182	0.183411	0.0413793	0.693868	0.686656	0.359488
chr22	34025625	34025912	0.0463889	0.0257895	0.0606481	0.0442523	0	0.0725758	0.059	0.0346481	0.0351394	0.00382883	0.037844	0.5	1.59e-17	0.277739	0.29972	0.518909	0.454453	0	0	0.0659722	0.0775463	0.15228	0.226667	0.149826	0.185366	0.127395	0.168673	0.288882	0.488303	0.313589	0.584467	0.357724	0.38676	0.395849	0.382578	0.28223	0.356351	0.771107	0.495241	0.708995	0.963571	0.961217	0.233788	0.0344828	0.70851	0.738164	0.498221
chr6	107066458	107066793	0.0184084	0.0533065	0	0.145833	0	0.02	0.00306452	0.0116064	0.027988	0.269242	0.0257821	0.5	7.24e-17	0.12098	0.460504	0.589507	0.437683	0	0	0.104167	0.0664682	0.0825819	0.241738	0.235323	0.136119	0.0727612	0.0963365	0.556852	0.348614	0.402985	0.325469	0.722388	0.269216	0.434783	0.373284	0.423134	0.186567	0.678909	0.728896	0.748677	0.958565	0.956912	0.162597	0.0413793	0.833087	0.822991	0.525391
chr22	29361849	29362059	0.0189028	0.0204348	0.00222222	0.0209028	0.03375	0.01375	0.5	0.0327471	0.0107091	0.0277083	0.0129919	0.5	1.65e-08	0.154302	0.357326	0.630645	0.538141	0	0	0	0	0.124246	0.307556	0	0.0361905	0.174107	0.0768398	0.493506	0.407823	0.3	0.27957	0.593651	0.363393	0.457764	0.392143	0.353571	0.243506	0.839851	0.578641	0.671958	0.941568	0.937171	0.208974	0.062069	0.734715	0.741353	0.551752
chr22	29231530	29231673	0.35193	0.16625	0.143437	0.0915476	0.207792	0.292812	0.14	0.15453	0.159095	0.243156	0.208081	0	0.000486762	0.179327	0.376471	0.722323	0.488983	0	0	0.430556	0.155093	0.119652	0.352665	0.100233	0.106294	0.255682	0.112842	0.338207	0.598901	0.125874	0.234604	0.307692	0.72771	0.42779	0.31993	0.141608	0.39733	0.823528	0.562405	0.690476	0.934372	0.929721	0.235249	0.062069	0.652236	0.704081	0.686305
chr22	35582510	35582676	0.0384833	0.0614583	0.0247667	0.0347	0.0647083	0	0.0370588	0.0564088	0.0310411	0.0850833	0.0391619	0.5	8.19e-07	0.432301	0.337019	0.511384	0.261634	0	0	0	0	0.136116	0.198661	0.388554	0.320482	0.513931	0.388828	0.208105	0.562823	0.216867	0.505247	0.53012	0.250753	0.263227	0.275602	0.569277	0.239595	0.305894	0.593583	0.804233	0.952975	0.95332	0.183466	0.0413793	0.740462	0.64574	0.416483
chr22	40346722	40346971	0.0358929	0.0653448	0.5	0	0.5	0.5	0.5	0.0470873	0.0395463	0.00375	0.0936	0.5	1.81e-13	0.244472	0.315967	0.574903	0.47495	0	0	0.6	0.178667	0.143809	0.193539	0.0575636	0.213655	0.146837	0.324023	0.305221	0.281411	0.614458	0.235782	0.471218	0.306476	0.374367	0.526707	0.542169	0.15973	0.690366	0.490811	0.732804	0.936801	0.932574	0.206658	0.062069	0.837051	0.778128	0.525736
chr22	40011477	40011678	0.0196853	0.00608696	0.0199565	0	0.0208043	0	0.0167391	0.0381254	0.0311068	0.021087	0.0307953	0.5	5.55e-08	0.288001	0.357525	0.710579	0.360031	0.143564	0.306931	0	0	0.124518	0.236661	0.249585	0.0756219	0.606343	0.321122	0.48123	0.426084	0.447761	0.208634	0.437811	0.310634	0.275362	0.394527	0.470149	0.25441	0.585068	0.601578	0.759259	0.959581	0.959265	0.160775	0.0413793	0.712424	0.546881	0.450153
chr22	30073241	30073387	0.019837	0.10125	0.0889286	0.0238889	0.5	0.5	0.00909091	0.0410625	0.0462703	0.0624405	0.0502579	0.5	0.0434827	0.117645	0.461539	0.572732	0.472352	0	0	0	0	0.0890055	0.221187	0.0981735	0.10411	0.250428	0.221046	0.37858	0.426614	0.308219	0.287229	0.452055	0.475171	0.538714	0.376027	0.32363	0.311333	0.681576	0.605647	0.753968	0.911012	0.905744	0.146966	0.0896552	0.78838	0.829404	0.484301
chr22	21192841	21192913	0.020303	0.03	0	0.0743939	0	0	0.135	0	0.0567974	0.0465	0.0596364	0.5	0.00049389	0.415707	0.224599	0.590326	0.48236	0	0	0	0	0.224592	0.438148	0.298611	0.105556	0.169271	0.224116	0.479798	0.43254	0.25	0.349462	0.407407	0.385417	0.202295	0.338889	0.09375	0.236742	0.748102	0.262951	0.621693	0.930212	0.92219	0.290693	0.0689655	0.586774	0.501377	0.712997
chr22	17846460	17846600	0.0225926	0.0631481	0.0322222	0.0177778	0.0131481	0.5	0.0172222	0.0149265	0.0455485	0.0609259	0.0163492	0.5	3.34e-06	0.174565	0.311419	0.540743	0.633266	0.219858	0.439716	0.170213	0.158392	0.151613	0.307556	0.0511905	0	0.0870536	0.11526	0.345455	0.333673	0.257143	0.239631	0.366667	0.396429	0.769876	0.305	0.192857	0.243506	0.946175	0.623023	0.65873	0.92294	0.922378	0.172977	0.0689655	0.743666	0.921839	0.513937
chr22	22714294	22714427	0.0288571	0.0719643	0.0502222	0.0323333	0.0888214	0.0146429	0	0.0276382	0.00400268	0.0209524	0.00911565	0.5	0.00148676	0.20554	0.37455	0.64742	0.450847	0	0	0	0	0.121365	0.213567	0.0538847	0.228571	0.183271	0.242652	0.415584	0.468314	0.676692	0.252244	0.165414	0.573778	0.372344	0.458647	0.253759	0.299043	0.602794	0.778159	0.738095	0.925655	0.922995	0.155555	0.0689655	0.769375	0.696656	0.60294
chr22	45802879	45803139	0.902737	0.958421	0.921535	0.921184	0.798971	0.972632	0.82875	0.930525	0.947861	0.904789	0.918278	0.917105	0.0203666	0.0914616	0.62465	0.345012	0.344678	0	0	0	0	0.0453014	0.0145983	0	0.263077	0.140625	0	0.318881	0.598901	0.173077	1	0.451282	0.506971	0.593813	0.199423	0.311538	0.721154	0.432938	0.513652	0.820106	0.894902	0.891016	0.149862	0.103448	0.783638	0.954766	0.0640264
chr22	23140598	23140668	0.990741	0.988889	0.991852	0.992948	0.959506	0.991111	0.987407	0.991253	0.987847	0.994028	0.985752	0.982593	0.863544	0.338353	0.334034	0.513641	0.383744	0	0	0	0	0.151613	0.161778	0.102381	0.108571	0.348214	0.922078	0.493506	0	0.9	0.119816	0.628571	0.198214	0.457764	0.305	0.578571	0.0811688	0.453462	0.34135	0.78836	0.832051	0.820755	0.103265	0.165517	0.917275	0.748741	0.446635
chr22	38303622	38303676	0.857183	0.860259	0.934074	0.868056	0.818074	0.884444	1	0.905852	0.908145	0.772407	0.851704	0.768889	0.0802444	0.57941	0.233193	0.397858	0.385272	0	0	0	0	0.224592	0.142881	0.265432	0	0.225694	0	0.127946	0.720899	0.666667	0.621266	0.54321	0.128472	0.161836	0.338889	1	0.105219	0.593007	0.255622	0.68254	0.829467	0.813473	0.299907	0.172414	0.767995	0.676495	0.381929
chr22	43012649	43012878	0.979838	0.981608	0.980049	0.89472	0.970392	0.994375	0.985714	0.94063	0.966991	0.942621	0.965644	0.998125	0.0823829	0.0788462	0.617647	0.386855	0.360117	0	0	0.704348	0.291304	0.0475215	0.162892	0.0938865	0.265502	0.425764	0.140929	0.392219	0.781971	0.235808	0.622623	0.352256	0.393832	0.35618	0.452838	0.29476	0.322549	0.616285	0.443408	0.809524	0.963418	0.960692	0.225444	0.0344828	0.714246	0.658197	0.415502
chr6	105832571	105832953	0.85781	0.886183	0.861833	0.86265	0.918	0.84575	0.8435	0.885083	0.911659	0.8521	0.875213	0.8775	1.81e-05	0.119391	0.859664	0.647786	0.122424	0	0	0.681462	0.116623	0.010621	0.100337	0.375218	0.477487	0.478567	0.295693	0.470252	0.794877	0.400524	0.680628	0.47993	0.399542	0.183018	0.287435	0.424084	0.327225	0.307303	0.515983	0.912698	0.986396	0.985745	0.151931	0.0137931	0.828574	0.611888	0.412971
chr6	32041587	32041831	0.97967	0.997372	0.848782	0.978269	0.987551	0.938462	0.950769	0.980104	0.664483	0.956282	0.898857	1	0.147658	0	0.920168	0.410263	0.285645	0	0	0.75102	0.182313	0.00737364	0.178506	0.0881148	0.218033	0.549436	0.264531	0.566319	0.733899	0.442623	0.343733	0.510929	0.48335	0.298468	0.3625	0.442623	0.256148	0.557365	0.47567	0.84127	0.949913	0.947203	0.17908	0.0482759	0.817231	0.629411	0.496311
chr6	30695889	30696068	0.864563	0.870903	0.857986	0.895083	0.861708	0.855	0.84	0.885005	0.900199	0.868819	0.894849	0.85875	0.0392057	0.168597	0.71505	0.533412	0.171322	1	0.344444	0	0	0.0337346	0.134699	0.520484	0.127374	0.340433	0.631031	0.347384	0.565443	0.452514	0.468553	0.696462	0.503841	0.195288	0.289665	0.565642	0.253936	0.231424	0.741603	0.891534	0.911012	0.904763	0.0952951	0.0896552	0.958129	0.768332	0.545801
chr22	36391590	36391795	0.979503	0.992843	0.977353	0.99	0.977647	0.991471	0.997059	0.995848	0.982434	0.986078	0.979865	0.997647	0.0162933	0.196345	0.542017	0.493136	0.266258	0	0	0.68932	0.433657	0.064171	0.168	0.0699187	0.185366	0.47561	0.472284	0.606652	0.493728	0.746341	0.286389	0.500813	0.507622	0.326829	0.193415	0.493902	0.304878	0.587493	0.596024	0.809524	0.92462	0.922787	0.139482	0.0689655	0.858442	0.644706	0.482481
chr22	29013406	29013443	0.869879	0.814714	0.790408	0.867143	0.827015	0.95	0.90619	0.944042	0.904854	0.885714	0.812353	0.938571	0.96334	0.54863	0.201681	0.454549	0.476624	0	0	1	0.587719	0.267739	0.251411	0.193694	0	0.329392	0	0.186732	0.841699	0.486486	0.680035	0.198198	0.1875	0.157462	0.412162	0.547297	0.153563	0.754333	0	0.624339	0.80774	0.792887	0.348946	0.186207	0.555998	0.46784	0.446261
chr22	49291316	49291686	0.978555	0.993788	0.955315	0.97138	0.963473	0.981991	0.963843	0.986011	0.987673	0.978935	0.966219	0.986157	0.000837067	0.0492667	0.67437	0.411966	0.351352	0	0	0.614555	0.421384	0.034747	0.210042	0.232432	0.0821622	0.164696	0.218059	0.709582	0.420849	0.486486	0.408021	0.832432	0.28125	0.275558	0.412162	0.437838	0.199631	0.696249	0.593422	0.793651	0.950301	0.948973	0.189882	0.0482759	0.871531	0.721058	0.535328
chr22	26716611	26716718	0.871848	0.9311	0.775056	0.922486	0.937571	0.9425	0.729722	0.52787	0.886199	0.870007	0.833495	0.957778	0.0656823	0.178399	0.385027	0.618586	0.484379	0	0	0	0	0.120153	0.311983	0.0669782	0.142056	0	0	0.71028	0.436582	0.420561	0.470304	0.685358	0.259346	0.408371	0.285047	0.252336	0.212404	0.723286	0.371027	0.677249	0.926585	0.920698	0.235727	0.0758621	0.744984	0.715298	0.562536
chr22	18510935	18511079	0.849491	0.877037	0.770574	0.725667	0.833926	0.836944	0.828611	0.854457	0.849398	0.696926	0.823388	0.868611	5.63e-06	0.264474	0.323282	0.537775	0.451358	0	0	0.682759	0.308046	0.144771	0.243272	0.0497685	0.105556	0.0846354	0.112058	0.287879	0.64881	0.4375	0.524194	0.356481	0.578125	0.424819	0.232986	0.375	0.355114	0.710043	0.620125	0.685185	0.914879	0.910628	0.248554	0.0827586	0.756565	0.792584	0.573421
chr22	29390947	29391046	0.978068	0.972727	0.990682	1	0.978939	0.981818	0.948182	0.986041	0.991264	0.97303	0.977413	1	0.250509	0.359793	0.393277	0.676549	0.264134	0	0	0	0	0.118164	0.215892	0.144781	0.230303	0.369318	0.651974	0.418733	0.393218	0.0909091	0.762463	0.740741	0.420455	0.205973	0.215657	0.272727	0.516529	0.363697	0.479842	0.78836	0.866162	0.864176	0.260092	0.124138	0.7293	0.542516	0.42318
chr6	149763052	149763230	0.876012	0.856788	0.9075	0.903682	0.880758	0.959091	0.775	0.913645	0.893591	0.887818	0.91071	0.875909	0.310591	0.0563083	0.791597	0.491124	0.277801	0	0	0.374302	0.249534	0.0236937	0.164644	0.0805243	0.25618	0.205407	0.181307	0.582227	0.699839	0.606742	0.471185	0.453184	0.701545	0.294577	0.239888	0.341292	0.414964	0.472126	0.463332	0.814815	0.917276	0.913241	0.186918	0.0827586	0.863001	0.71369	0.578239
chr22	20388256	20388304	0.877472	0.896444	0.483704	0.880556	0.870667	0.878889	0.928889	0.836218	0.899555	0.605185	0.898611	0.703889	0.0250509	0.472574	0.195378	0.679884	0.51294	0	0	0	0	0.264503	0.331852	0	0.158333	0	0.336174	0.431818	0.324405	0.75	0.349462	0.458333	0.289063	0.182065	0.38125	0.421875	0.118371	0.468357	0.187788	0.603175	0.819482	0.81552	0.290668	0.165517	0.714671	0.5649	0.65056
chr22	36101421	36101533	0.976079	0.994667	0.957833	0.984833	0.9544	0.991333	0.970667	0.951328	0.982981	0.968	0.977394	1	0.000110998	0.285332	0.29892	0.545048	0.489593	0	0	0.716814	0.39528	0.161876	0.430556	0.0639881	0.0678571	0.217634	0.144075	0.987013	0.278061	0.5625	0.224654	0.589286	0.247768	0.36413	0.190625	0.0602679	0.202922	0.961142	0.420864	0.624339	0.965586	0.965004	0.216321	0.0344828	0.665936	0.529111	0.612566
chr22	48665695	48665981	0.881828	0.9634	0.907256	0.921173	0.906731	0.970455	0.9512	0.919734	0.945409	0.924904	0.874668	0.895	4.51e-07	0.22117	0.47395	0.507036	0.28624	0	0	0.97561	0.155633	0.0794627	0.174266	0.275641	0.0797203	0.383523	0.169263	0.579784	0.462787	0.534965	0.381232	0.666667	0.363855	0.244451	0.277273	0.590035	0.33773	0.599802	0.644776	0.785714	0.94129	0.939965	0.184067	0.0551724	0.805652	0.639825	0.425732
chr22	40071981	40072111	0.974615	0.971231	0.955231	0.983333	0.973846	0.977308	0.963462	0.969182	0.980271	0.975538	0.970144	0.981923	0.0774949	0.257815	0.441177	0.51275	0.301633	0	0	0.847328	0.340967	0.0968783	0.12253	0.220513	0.175385	0.375	0.372378	0.425175	0.359341	0.692308	0.258065	0.451282	0.480288	0.268896	0.375385	0.571154	0.34965	0.513592	0.473082	0.812169	0.893894	0.886867	0.137856	0.103448	0.845809	0.67034	0.43029
chr22	30765469	30765640	0.973571	0.877143	0.868929	0.99	0.855714	0.89	0.885714	0.983609	0.966289	0.889762	0.930714	0.970769	0.310591	0.339057	0.5585	0.496392	0.109654	0	0	1	0.129845	0.062149	0.160286	0.712476	0.177778	0.570175	0.566188	0.808081	0.364244	0.736842	0.392379	0.557505	0.202851	0.221459	0.14269	0.355263	0.232589	0.319733	0.909613	0.891534	0.98272	0.982763	0.0897993	0.0206897	0.833922	0.572035	0.421154
chr22	38747418	38747569	0.845563	0.917733	0.827833	0.487967	0.8322	0.8	0.938667	0.885111	0.917091	0.798022	0.877184	1	0.00911405	0.163066	0.439376	0.457381	0.437371	0	0	0.434211	0.440789	0.0956096	0.278352	0.284768	0.100662	0.242136	0.213727	0.4118	0.51561	0.298013	0.277718	0.582781	0.321606	0.289375	0.525166	0.402318	0.112884	0.73478	0.39873	0.751323	0.946051	0.941593	0.214929	0.0551724	0.778821	0.710744	0.616504
chr22	22958875	22958973	0.843101	0.853667	0.872576	0.865303	0.856909	0.897727	0.788889	0.868928	0.866799	0.906303	0.84511	0.952727	0.225051	0.148425	0.388235	0.454226	0.53795	0	0	0.505051	0.676768	0.120336	0.349206	0.0731293	0	0.373087	0.164657	0.564007	0.476676	0.27551	0.171165	0.52381	0.283163	0.326974	0.560204	0.27551	0.115955	0.889935	0.384796	0.687831	0.928001	0.921688	0.231751	0.0758621	0.675731	0.583187	0.602653
chr6	39977522	39977819	0.970899	0.979815	0.894259	0.963889	0.934259	0.955	0.899412	0.962591	0.169401	0.946898	0.884198	1	1.18e-05	0.0772874	0.728291	0.534455	0.272543	0	0	0.657718	0.299776	0.027861	0.190123	0.337823	0.230303	0.287247	0.380318	0.39547	0.445647	0.30303	0.254154	0.790123	0.49053	0.245206	0.400505	0.568182	0.248699	0.445779	0.514378	0.851852	0.924181	0.922215	0.128989	0.0689655	0.909292	0.782165	0.56854
chr6	32030313	32030563	0.886641	0.8868	0.853367	0.8782	0.870527	0.8648	0.8725	0.898055	0.884423	0.891564	0.85828	0.8916	8.79e-15	0.301265	0.401345	0.580027	0.302721	0.605578	0.247012	0.721116	0.177955	0.104541	0.0393244	0.114667	0.1824	0.53625	0.0645455	0.165818	0.342571	0.108	0.536774	0.234667	0.80475	0.407826	0.2684	0.405	1	0.423826	0.370032	0.809524	0.875275	0.870646	0.157702	0.117241	0.593655	0.632886	0
chr20	17934293	17934407	0.887044	0.9127	0.928583	0.962983	0.957667	0.868	0.5	0.885952	0.91881	0.60145	0.535304	0.9905	0.593686	0.224493	0.532213	0.711255	0.256352	0	0	0	0	0.073352	0.242339	0.502924	0.0666667	0.427632	0.424641	0.666667	0.546366	0.552632	0.367855	0.578947	0.304276	0.281083	0.214035	0.355263	0.149522	0.436012	0.280163	0.814815	0.945137	0.943105	0.133609	0.0551724	0.817002	0.640955	0.53694
chr22	40256718	40256838	0.8875	0.920917	0.892694	0.920514	0.913708	0.935417	0.845833	0.884651	0.898732	0.897708	0.805706	0.905	0.237271	0.377146	0.444614	0.533736	0.243918	0	0	1	0.184573	0.0968783	0.0342222	0.238889	0.126667	0.203125	0.268939	0.518182	0.389286	0.6	0.83871	0.244444	0.69375	0.388406	0.101667	0.16875	0.852273	0.364984	0.471459	0.814815	0.866996	0.862909	0.171083	0.124138	0.759242	0.672009	0.195445
chr22	38405119	38405172	0.96875	0.9825	0.94375	0.969375	0.9125	0.5	0.98	0.971823	0.97148	0.956875	0.964896	0.97125	1	0.670902	0.273709	0.412577	0.226567	0	0	1	0.41358	0.194471	0.243606	0.13522	0.430189	0.229953	0.30446	0.521441	0.587601	0.509434	0.791236	0.27673	0.654481	0.109926	0	0.127358	0.643225	0.509888	0.141866	0.719577	0.848721	0.837617	0.271178	0.151724	0.583664	0.357392	0.50613
chr22	21768116	21768431	0.968392	0.95836	0.9514	0.940661	0.965511	0.990645	0.98	0.985123	0.981316	0.914597	0.965249	0.937333	2.85e-10	0.229976	0.426891	0.509372	0.339157	0	0	0.939873	0.353376	0.0938374	0.198222	0.0910053	0.0965079	0.386905	0.307359	0.504473	0.494331	0.8	0.133129	0.372487	0.616667	0.351415	0.232381	0.535714	0.306638	0.680291	0.660013	0.759259	0.939398	0.937102	0.152773	0.062069	0.841214	0.690482	0.546878
chr22	48978433	48978598	0.966516	0.99	0.952571	0.971905	0.966786	0.5	0.952857	0.950073	0.946136	0.950032	0.940697	0.998	6.78e-08	0.305923	0.312605	0.698814	0.412936	0	0	0.680723	0.269076	0.149125	0.246815	0.0434343	0.0921212	0.295455	0.293388	0.293113	0.566234	0.545455	0.304985	0.4	0.546591	0.370751	0.240303	0.531818	0.275482	0.749546	0.386394	0.701058	0.919455	0.914462	0.208644	0.0758621	0.78374	0.719579	0.565764
chr22	37020298	37020477	0.89269	0.893254	0.860159	0.889937	0.855841	0.833	0.877619	0.887472	0.895059	0.84673	0.885964	0.880476	3.94e-07	0.205758	0.347899	0.573782	0.480695	0	0	1	0.124074	0.130055	0.205959	0.0400372	0.169832	0.272346	0.0901473	0.308786	0.478452	0.201117	0.515408	0.286778	0.465084	0.358028	0.528212	0.226257	0.47613	0.725853	0.384343	0.722222	0.934372	0.929687	0.24279	0.062069	0.61574	0.624793	0.421434
chr22	48364000	48364043	0.962569	0.976875	0.937708	0.977187	0.992083	0.955625	0.83625	0.959171	0.965029	0.89875	0.836064	0.9725	0.171079	0.634742	0.201681	0.632018	0.367191	0	0	0	0	0.261719	0.381292	1	0	0	0	0.642706	0	0.627907	0	0.682171	0.161337	0.13549	0.212791	0.47093	0.132135	0.309229	0.0611357	0.666667	0.860047	0.848018	0.155023	0.137931	0.715503	0.62317	0.581221
chr22	23374140	23374299	0.898442	0.929631	0.883333	0.925833	0.939643	0.926429	0.626429	0.906644	0.880323	0.863	0.896833	0.936071	0.127291	0.329165	0.511959	0.367191	0.154749	0	0	0.75	0.697917	0.0739861	0.131293	0.225367	0.38239	0.536557	0.30446	0.434534	0.636568	0.566038	0.421992	0.507338	0.523585	0.219852	0.115094	0.636792	0.393082	0.407617	0.445771	0.843915	0.925028	0.919795	0.134224	0.0758621	0.813754	0.608297	0.405769
chr20	30662088	30662139	0.90075	0.967917	0.379375	0.928333	0.905625	0.9775	0.12625	0.766332	0.967007	0.827083	0.694219	0.925	0.090224	0.323039	0.259304	0.465201	0.54104	0	0	0	0	0.205811	0.256819	0.140523	0.14902	0	0	0	0.610644	0.176471	0.493359	0.575163	0.272059	0.456948	0.358824	0.661765	0.111408	0.742208	0.207088	0.661376	0.808591	0.800529	0.259997	0.17931	0.750256	0.900664	0.504178
chr22	36241990	36242204	0.960253	0.9875	0.858796	0.86713	0.941889	0.980556	0.5	0.931273	0.985896	0.886167	0.516236	0.993333	0.00513238	0.121041	0.530895	0.456016	0.407978	0	0	0.897674	0.311628	0.0664417	0.347747	0	0.213084	0.227804	0.0754036	0.484282	0.618491	0.0841121	0.274344	0.548287	0.810456	0.476432	0.0997664	0.189252	0.47791	0.721674	0.541395	0.719577	0.931873	0.927945	0.219931	0.0689655	0.719569	0.762715	0.660392
chr22	22673408	22673534	0.956669	0.964759	0.90334	0.93915	0.950242	0.926667	0.953542	0.976869	0.962088	0.93461	0.907875	1	0.404277	0.247789	0.472116	0.423279	0.295297	0	0	0.598425	0.527559	0.0877558	0.250864	0.284392	0.120635	0.290179	0.384199	0.658009	0.803288	0.571429	0.732207	0.465608	0.275298	0.138716	0.338889	0.214286	0.135281	0.623412	0.493672	0.769841	0.968399	0.966147	0.263277	0.0344828	0.763943	0.513244	0.629916
chr6	159555991	159556156	0.954667	0.852963	0.944444	0.856296	0.77125	0.878889	0.888889	0.851852	0.876655	0.987	0.922222	0.976	0.0162933	0.208912	0.650879	0.507036	0.173318	0	0	1	0.134538	0.0446315	0.0458182	0.260606	0.276364	0.443182	0.195592	0.502479	0.707792	0.654545	0.660802	0.533333	0.336364	0.176548	0.295758	0.654545	0.344353	0.254169	0.631561	0.867725	0.924521	0.920813	0.153785	0.0758621	0.852161	0.614297	0.304827
chr22	43511301	43511560	0.953773	0.966107	0.815789	0.466281	0.876492	0.983642	0.82037	0.840485	0.937734	0.744048	0.82694	0.987531	4.79e-09	0.190001	0.399483	0.542425	0.426299	0	0	0.538462	0.257692	0.105014	0.202162	0.221364	0.0586873	0.094112	0.124605	0.40014	0.390789	0.451737	0.356209	0.453024	0.5625	0.449891	0.306178	0.364865	0.416813	0.617941	0.675338	0.738095	0.928262	0.92405	0.159353	0.0689655	0.807505	0.83024	0.507421
chr22	36653353	36653453	0.95033	0.945694	0.913538	0.830205	0.971282	0.980769	0.906538	0.909795	0.916404	0.927538	0.871357	0.91	0.00285132	0.341325	0.315126	0.335834	0.42895	0	0	0.841584	0.221122	0.15435	0.263822	0	0	0.121875	0	0.621818	0.233571	0.45	0.335484	0.586667	0.69375	0.378696	0.0915	0.3375	0.681818	0.777061	0.375539	0.656085	0.847179	0.843968	0.170272	0.144828	0.694901	0.644304	0.452945
chr22	25267191	25267420	0.908767	0.989	0.8961	0.922133	0.9812	0.926	0.9618	0.898737	0.951366	0.942467	0.930982	0.884565	1.65e-09	0.274682	0.358992	0.491692	0.377412	0	0	0.943478	0.194203	0.122811	0.285434	0.062591	0.132751	0.585426	0.140929	0.784438	0.441984	0.510917	0.292999	0.384279	0.333242	0.318018	0.253057	0.235808	0.372171	0.791722	0.454308	0.714286	0.989012	0.987446	0.208605	0.0137931	0.628306	0.444133	0.439457
chr22	40121986	40122088	0.948724	0.947538	0.933974	0.906359	0.956692	0.996154	0.926923	0.964802	0.955422	0.937628	0.923548	0.947692	0.00370672	0.411001	0.32353	0.775729	0.304875	0	0	0.378641	0.433657	0.149466	0.28183	0	0.223529	0.597426	0.474599	0.541889	0.686975	0.617647	0.411132	0.287582	0.476103	0.114237	0.269118	0.330882	0.278521	0.697602	0.538552	0.724868	0.932784	0.930879	0.252924	0.062069	0.659563	0.347107	0.590635
chr22	45126377	45126554	0.94661	0.927917	0.919167	0.961979	0.933438	0.934063	0.958438	0.911118	0.946557	0.941562	0.924141	0.996875	0.0121181	0.151482	0.490756	0.567306	0.385474	0	0	0	0	0.0784787	0.194928	0.121469	0.214689	0.137712	0.0911659	0.312275	0.703793	0.305085	0.568617	0.497175	0.509534	0.263326	0.448023	0.419492	0.321007	0.588717	0.52428	0.76455	0.923611	0.920575	0.231112	0.0758621	0.784135	0.743338	0.573363
chr22	41981584	41981660	0.914091	0.922867	0.8072	0.900767	0.851133	0.85	0.8875	0.92947	0.894052	0.807333	0.802797	0.878	0.170061	0.380851	0.319328	0.699892	0.380107	0	0	0.61039	0.290043	0.157374	0.309474	0.471491	0	0.160362	0	1	0.102444	0.710526	0.220713	0.482456	0.365132	0.268307	0.200658	0.0888158	0.448565	0.739016	0.292253	0.693122	0.914653	0.911854	0.173457	0.0827586	0.671587	0.517336	0.498121
chr22	18609976	18610098	0.914286	0.895897	0.954359	0.596736	0.937179	0.5	0.958333	0.946611	0.831915	0.914429	0.897765	1	0.00404277	0.294527	0.368455	0.531393	0.385566	0	0	0.495935	0.544715	0.125143	0.262149	0.17623	0.12459	0.299693	0.132265	0.566319	0.638173	0.442623	0.549974	0.540984	0.227459	0.119387	0.475	0.387295	0.186289	0.678856	0.53195	0.719577	0.945197	0.945545	0.272252	0.0482759	0.687626	0.484922	0.5559
chr22	49411489	49411559	0.915056	0.938148	0.857037	0.915556	0.89037	0.5	0.917778	0.854271	0.913045	0.906296	0.862044	0.963333	0.863544	0.414391	0.334034	0.322359	0.327721	0	0	0.915493	0.629108	0.151613	0.0888889	0.102381	0.325714	0.174107	0.461039	0.592208	0	0.9	0.359447	0.52381	0.297321	0.416149	0.217857	0.482143	0.405844	0.311447	0.238111	0.78836	0.832051	0.822827	0.121348	0.165517	0.853058	0.71312	0.313882
chr22	20319210	20319350	0.915183	0.908205	0.821026	0.954615	0.907179	0.883077	0.790769	0.901706	0.957447	0.879615	0.851368	0.986154	0.186354	0.185998	0.483193	0.637998	0.365268	0	0	0	0	0.0831946	0.252889	0.204762	0.108571	0.174107	0.230519	0.345455	0.778571	0.514286	0.359447	0.261905	0.792857	0.436957	0.1525	0.289286	0.324675	0.664139	0.66834	0.753968	0.92294	0.918206	0.190923	0.0758621	0.82688	0.829423	0.689764
chr6	161502242	161502402	0.945461	0.939167	0.925625	0.92125	0.972917	0.9275	0.916667	0.917085	0.95962	0.94	0.923111	0.907917	0.011609	0.177204	0.627961	0.510328	0.221764	0	0	0	0	0.0489854	0.098	0.0895833	0.285	0.533203	0.605114	0.475	0.68125	0.50625	0.733871	0.366667	0.433594	0.36413	0.209687	0.295312	0.390625	0.40369	0.465766	0.865079	0.928423	0.923066	0.158748	0.0689655	0.824119	0.63103	0.351878
chr22	36101212	36101390	0.943024	0.928889	0.866167	0.964667	0.850133	0.864	0.920667	0.928898	0.94755	0.86	0.916504	0.989667	0.0848269	0.316113	0.536615	0.349698	0.188915	0	0	1	0.124767	0.0667434	0.107316	0.120787	0.469663	0.342346	0.362615	0.232891	0.743579	0.202247	0.848133	0.700375	0.389747	0.114558	0.325562	0.606742	0.383044	0.390126	0.634035	0.849206	0.912578	0.907215	0.220241	0.0827586	0.819341	0.623437	0.391094
chr22	17224824	17224983	0.918952	0.91906	0.916595	0.890385	0.873095	0.913077	0.8325	0.909552	0.934534	0.914762	0.944603	0.836429	0.127291	0.342847	0.511959	0.367191	0.142318	0	0	0.8625	0.139583	0.0739861	0.131293	0.40566	0.238994	0.613208	0.30446	0.564894	0.489668	0.45283	0.474741	0.507338	0.479953	0.109926	0.230189	0.466981	0.536021	0.366705	0.553718	0.854497	0.930284	0.927456	0.162761	0.0689655	0.727429	0.448894	0.335613
chr22	35034969	35035112	0.827997	0.860962	0.827154	0.894615	0.928974	0.7875	0.84	0.775671	0.835879	0.903846	0.849898	0.7825	0.238289	0.150457	0.495798	0.544013	0.378492	0	0	0	0	0.0794627	0.192106	0.250583	0.318881	0.170455	0	0.434838	0.598901	0.503497	0.351906	0.307692	0.48514	0.305564	0.469231	0.33042	0.278131	0.592065	0.465799	0.785714	0.946051	0.944362	0.171534	0.0551724	0.7649	0.718498	0.563273
chr22	34277650	34277777	0.919533	0.9012	0.934967	0.894556	0.892111	0.886333	0.939333	0.935277	0.921986	0.8784	0.8764	0.545333	0.000750509	0.362929	0.352941	0.448498	0.300804	0	0	0.921875	0.348958	0.131572	0.147717	0.282152	0.119685	0.0959646	0.254116	0.380816	0.613048	0.850394	0.528321	0.519685	0.382382	0.252311	0.216142	0.690945	0.178955	0.642713	0.70541	0.756614	0.906632	0.903056	0.204533	0.0896552	0.896415	0.769133	0.529585
chr22	41595912	41596078	0.819917	0.9225	0.881667	0.718627	0.565556	1	0.801176	0.857286	0.899927	0.850741	0.704649	0.872941	7.29e-05	0.217118	0.388532	0.65769	0.416452	0	0	0	0	0.113035	0.214029	0.172691	0.0915663	0.146837	0.194414	0.457831	0.609725	0.650602	0.454722	0.309237	0.459714	0.45626	0.257229	0.325301	0.239595	0.629072	0.544583	0.732804	0.942904	0.94275	0.195439	0.0551724	0.810571	0.787478	0.552883
chr6	32933018	32933127	0.942593	0.97	0.686667	0.943889	0.971296	0.806667	0.5	0.907966	0.946572	0.848571	0.904537	0.898889	0.355397	0.190468	0.579832	0.780516	0.258711	0	0	0.818182	0.406061	0.0634851	0.210928	0.197248	0.209174	0.335436	0.14804	0.443703	1	0.495413	0.615567	0.40367	0.572821	0.240527	0.16789	0.433486	0.260634	0.584222	0.489164	0.785714	0.921205	0.920896	0.206095	0.0758621	0.789795	0.653237	0.598411
chr22	47428855	47429068	0.923782	0.941159	0.94537	0.937116	0.884014	0.954783	0.937955	0.934416	0.893294	0.888659	0.907895	0.990217	2.1e-07	0.2167	0.385027	0.641297	0.405212	0	0	0.67757	0.104361	0.112168	0.194116	0.168232	0.107042	0.171655	0.151515	0.389245	0.584842	0.549296	0.472512	0.516432	0.325704	0.423964	0.286385	0.538732	0.186726	0.631435	0.567722	0.738095	0.941139	0.940415	0.197119	0.0551724	0.831516	0.809917	0.492972
chr22	39515144	39515382	0.92386	0.912316	0.881522	0.963275	0.947471	0.911962	0.930177	0.929202	0.940318	0.881001	0.907775	0.904575	1.81e-05	0.166171	0.468187	0.492173	0.367569	0	0	0	0	0.0823897	0.163922	0.0903361	0.0638655	0.460872	0.271199	0.493506	0.588836	0.567227	0.422879	0.462185	0.320641	0.36719	0.358824	0.510504	0.238732	0.622005	0.532705	0.775132	0.943852	0.942979	0.212305	0.0551724	0.798358	0.667439	0.416629
chr22	25159980	25160128	0.92696	0.890231	0.924423	0.937436	0.945179	0.690769	0.8675	0.910356	0.903205	0.958718	0.918681	0.779615	0.354379	0.176628	0.516807	0.354255	0.359303	0	0	1	0.149888	0.073579	0.182462	0.193694	0.205405	0.41174	0.327088	0.60688	0.210425	0.486486	0.170009	0.396396	0.515625	0.511751	0.267905	0.228041	0.460688	0.535416	0.374157	0.809524	0.918537	0.913824	0.112774	0.0827586	0.777816	0.712162	0.395913
chr22	45453442	45453543	0.92892	0.954167	0.924444	0.946458	0.933333	1	0.788182	0.919807	0.938143	0.939625	0.939369	0.98375	0.0337067	0.277896	0.357525	0.46234	0.395552	0	0	0	0	0.132916	0.159252	0.141914	0.225743	0.241337	0	0.273627	0.61669	0.623762	0.332162	0.363036	0.412129	0.317262	0.392574	0.668317	0.225022	0.483015	0.633361	0.743386	0.894523	0.892417	0.192831	0.0965517	0.787661	0.741353	0.46584
chr22	20130812	20131010	0.938806	0.941605	0.892189	0.923239	0.923909	0.895294	0.983465	0.910576	0.930404	0.949084	0.933674	0.964561	0.000204684	0.231899	0.45098	0.492339	0.310406	0	0	1	0.112228	0.089138	0.26743	0.180976	0.153535	0.369318	0.162994	0.767677	0.629149	0.636364	0.423591	0.481481	0.385417	0.264822	0.184848	0.306818	0.258264	0.744148	0.42359	0.746032	0.977216	0.978284	0.212189	0.0206897	0.742348	0.552423	0.551752
chr22	36858721	36859030	0.930023	0.929138	0.882787	0.906897	0.953046	0.983103	0.908571	0.898042	0.943504	0.926839	0.905398	0.994444	9.25e-09	0.157729	0.453782	0.523408	0.39052	0	0	0.554839	0.144086	0.0850988	0.236908	0.0231931	0.245955	0.276092	0.104442	0.737864	0.529126	0.524272	0.515711	0.474649	0.291869	0.301674	0.375081	0.218447	0.294204	0.656631	0.71272	0.740741	0.986063	0.986635	0.238247	0.0137931	0.710676	0.555211	0.497316
chr22	15558646	15558805	0.93698	0.919729	0.885427	0.947448	0.898406	0.5	0.970714	0.929526	0.922082	0.867833	0.896377	0.93625	0.00248473	0.220005	0.430252	0.61699	0.353631	0	0	0.7125	0.558333	0.0980831	0.227561	0.0450734	0.191195	0.229953	0.405946	0.477987	0.587601	0.622642	0.421992	0.415094	0.567217	0.311457	0.268553	0.339623	0.285878	0.631318	0.486251	0.753968	0.925028	0.920715	0.201954	0.0758621	0.824748	0.680331	0.618942
chr22	45392953	45393059	0.799053	0.849545	0.788364	0.859773	0.858909	0.868182	0.764545	0.789423	0.845077	0.875227	0.76097	0.888636	0.504073	0.280777	0.428572	0.658804	0.386624	0	0	0	0	0.104107	0.147338	0.47327	0.0716981	0.229953	0.15223	0.325901	0.514151	0.254717	0.632988	0.553459	0.130896	0.164889	0.690566	0.445755	0.214408	0.451486	0.699117	0.796296	0.913632	0.913264	0.18014	0.0827586	0.744984	0.647934	0.40659
chr6	169943449	169943608	0.774516	0.888845	0.659429	0.894048	0.832024	0.956154	0.786923	0.828607	0.811623	0.757738	0.686211	0.833214	8.49e-05	0.157626	0.511959	0.591642	0.366061	0	0	0	0	0.0739861	0.227561	0.0901467	0.143396	0.0766509	0	0.738708	0.587601	0.622642	0.52749	0.784067	0.261792	0.146568	0.40283	0.509434	0.178674	0.55941	0.337987	0.732804	0.93554	0.930521	0.265179	0.062069	0.816155	0.616324	0.57249
chr22	34510771	34510934	0.936281	0.944463	0.927667	0.926489	0.927544	0.974765	0.996042	0.940984	0.941495	0.948927	0.934517	0.953971	0.000455193	0.1556	0.409664	0.556095	0.490665	0	0	0	0	0.105105	0.266639	0	0.233129	0.0747699	0.0989961	0.423871	0.573181	0.386503	0.411637	0.629857	0.255368	0.303814	0.542638	0.455521	0.0697156	0.721401	0.65678	0.71164	0.93836	0.937872	0.282181	0.0551724	0.792457	0.741183	0.627516
chr6	25834576	25834761	0.814705	0.916429	0.834872	0.883036	0.904615	0.99	0.885694	0.860031	0.874778	0.911026	0.875693	0.05	0.000638493	0.30283	0.612799	0.334476	0.123206	0	0	0.413978	0.480287	0.0502798	0.154883	0.426126	0.410811	0.527027	0.610565	0.448157	0.420849	0.583784	0.181343	0.396396	0.7125	0.299177	0.0989189	0.401351	0.429975	0.171231	0.629176	0.899471	0.933618	0.929353	0.0675535	0.0689655	0.871337	0.680937	0.509938
chr6	25326796	25326886	0.937766	0.959375	0.887708	0.0701389	0.941667	0.959167	0.656667	0.899602	0.9513	0.703792	0.827917	0.0625	1.24e-05	0.248123	0.307105	0.535274	0.519185	0	0	0	0	0.160735	0.27516	0.318519	0	0	0	0.537374	0.173016	0.5	0.18638	0.733333	0.154167	0.550242	0.271111	0.525	0.126263	0.560325	0.470187	0.679894	0.88945	0.88822	0.20328	0.103448	0.806145	0.851612	0.476089
chr6	25834416	25834526	0.817633	1	0.769333	0.768717	0.7795	0.94875	0.8375	0.808543	0.795743	0.8815	0.811683	0.0966667	0.0322811	0.441478	0.509804	0.624989	0.0862156	0	0	0.963964	0.402402	0.0794627	0.18497	0.390909	0.76	0.886364	0.586777	0.37686	0.566234	0.163636	0.381232	0.4	0.315341	0.158893	0.249545	0.368182	0.309917	0.148862	0.627181	0.92328	0.964044	0.965385	0.0821667	0.0344828	0.667583	0.403206	0.368886
chr22	49530037	49530173	0.770587	0.757569	0.709444	0.739306	0.697917	0.801667	0.760833	0.744584	0.755421	0.710972	0.70994	0.659091	0.911405	0.345352	0.517953	0.558064	0.216082	0	0	0.080292	0.163017	0.0743405	0.0942484	0.316176	0.335294	0.716912	0.474599	0.457219	0.400735	0.661765	0.185009	0.107843	0.561121	0.514066	0.134559	0.347426	0.459559	0.354697	0.695797	0.883598	0.931473	0.92873	0.0292691	0.0689655	0.788334	0.677446	0.300198
chr22	29281818	29281923	0.942381	0.944491	0.873953	0.994167	0.936553	0.911806	0.916667	0.953694	0.927649	0.872556	0.909732	0.06375	0.0528513	0.392381	0.37586	0.432392	0.287024	0	0	0.528302	0.842767	0.124246	0.198222	0.409524	0.289524	0.232143	0.461039	0.197403	0.444898	0.171429	0.55914	0.698413	0.330357	0.16646	0.406667	0.514286	0.270563	0.526669	0.771085	0.806878	0.892501	0.889269	0.215178	0.103448	0.804499	0.696625	0.512869
chr6	4134101	4134363	0.92335	0.928409	0.942197	0.948968	0.949697	0.971579	0.898421	0.918562	0.929725	0.922538	0.916472	0.0910526	4.58e-13	0.247716	0.447479	0.716415	0.289165	0	0	0.0380228	0.0849176	0.088104	0.218253	0.191476	0.290076	0.465172	0.307946	0.553782	0.564613	0.274809	0.608225	0.587786	0.238311	0.255725	0.302672	0.334924	0.303609	0.558969	0.509713	0.791005	0.979225	0.977735	0.226441	0.0206897	0.712394	0.547191	0.426196
chr22	29281551	29281785	0.918246	0.917949	0.924266	0.934	0.919957	0.930833	0.948333	0.924593	0.927612	0.901026	0.920538	0.0458974	2.9e-09	0.384963	0.369076	0.49793	0.280637	0	0	0.676596	0.570213	0.118164	0.135613	0.306268	0.259829	0.208333	0.344794	0.354312	0.399267	0.346154	0.716846	0.752137	0.177885	0.161836	0.40406	0.576923	0.315657	0.53229	0.765853	0.796296	0.934869	0.930759	0.195706	0.062069	0.812201	0.659933	0.385853
chr22	20312787	20313113	0.916332	0.924294	0.903508	0.917621	0.9231	0.8225	0.893403	0.92254	0.919803	0.863659	0.920324	0.0217857	1.05e-10	0.158105	0.427758	0.576427	0.428288	0	0	0.498471	0.273191	0.0933524	0.258814	0.197853	0.0466258	0.186925	0.148494	0.593419	0.477651	0.386503	0.463091	0.607362	0.297929	0.277007	0.458436	0.310583	0.244004	0.768678	0.505153	0.730159	0.970161	0.968629	0.230414	0.0275862	0.754418	0.647528	0.556217
chr6	33083734	33083904	0.94601	0.936048	0.906714	0.935571	0.56891	0.857143	0.835769	0.931824	0.891738	0.660548	0.878225	0.0292308	0.000208758	0.136264	0.554622	0.608323	0.337058	0	0	0	0	0.0630716	0.221804	0.252941	0.223529	0.358456	0.0949198	0.528342	0.641176	0.423529	0.345351	0.47451	0.408088	0.257033	0.412647	0.397059	0.233957	0.584368	0.746577	0.791005	0.955272	0.955536	0.190335	0.0413793	0.758772	0.631914	0.542181
chr20	10595777	10595958	0.909893	0.863593	0.918565	0.028	0.923627	0.876389	0.879643	0.844323	0.871247	0.665521	0.0652197	0.987941	2.4e-07	0.262079	0.403361	0.64236	0.344343	0	0	1	0.122711	0.106404	0.244936	0.475138	0.0839779	0.336671	0.0891512	0.725264	0.473165	0.646409	0.324363	0.28361	0.344959	0.370166	0.252762	0.186464	0.282521	0.563331	0.763253	0.761905	0.995722	0.996385	0.143732	0.00689655	0.722579	0.621901	0.497316
chr22	23412830	23412889	0.909697	0.837273	0.773091	0.865	0.816818	0.980455	0.989091	0.879567	0.879403	0.706682	0.823376	0.012	0.000668024	0.400708	0.191597	0.746313	0.602235	0	0	0	0	0.262474	0.382298	0	0.128814	0	0.546995	0.117103	0.395884	0.152542	0.568617	0.372881	0.352754	0.246868	0.568644	0.114407	0.192604	0.671963	0.25768	0.603175	0.85495	0.847832	0.32449	0.137931	0.616953	0.593939	0.745499
chr6	34208743	34209020	0.831443	0.847942	0.741242	0.790575	0.716552	0.788056	0.81463	0.80374	0.803662	0.608809	0.822743	0.848056	3.12e-05	0.0881985	0.717746	0.446759	0.255978	0	0	0.888489	0.401679	0.0297937	0.155331	0.155235	0.192058	0.615975	0.058254	0.623564	0.787004	0.454874	0.484453	0.529483	0.325587	0.273426	0.286282	0.536101	0.287168	0.646362	0.644482	0.822751	0.969495	0.969513	0.196122	0.0275862	0.752496	0.565582	0.365834
chr22	41885196	41885320	0.953487	0.971679	0.944038	0.858718	0.968462	0.933077	0.941538	0.97723	0.949615	0.964551	0.94719	1	0.0436864	0.152549	0.415966	0.387955	0.47495	0	0	0.592	0.714667	0.106148	0.276989	0.0577957	0.245161	0.0982863	0.130132	0.334311	0.690668	0.290323	0.473465	0.236559	0.615423	0.422861	0.393548	0.108871	0.320748	0.799037	0.399822	0.722222	0.933437	0.929044	0.22975	0.0689655	0.706763	0.764544	0.679836
chr22	34277806	34277942	0.906989	0.890733	0.890856	0.905644	0.890456	0.810769	0.950667	0.934418	0.90534	0.8478	0.902184	0.183571	0.00205703	0.282245	0.385354	0.578518	0.361252	0	0	0.89781	0.489051	0.116599	0.244314	0.105392	0.167647	0.627298	0.237299	0.457219	0.515231	0.264706	0.308349	0.431373	0.408088	0.492647	0.134559	0.397059	0.376003	0.693013	0.429932	0.753968	0.931473	0.929804	0.173911	0.062069	0.68757	0.641185	0.375484
chr6	29516422	29516472	0.906	0.93619	0.90619	0.942381	0.972143	0.924286	0.5	0.947212	0.889597	0.830476	0.876327	0.0571429	0.230143	0.499897	0.310925	0.528439	0.298061	0	0	0.0980392	0.437908	0.173507	0.110756	0	0.456	0.975	0.645455	0.276364	0.311429	0.18	0.503226	0	0.41625	0.407826	0.305	0.135	0.681818	0.257064	0.164037	0.830688	0.828568	0.816707	0.167562	0.165517	0.477718	0.31405	0.0273913
chr22	28034483	28034723	0.903886	0.924093	0.788019	0.0286536	0.890692	0.904162	0.867	0.797582	0.939482	0.912376	0.687709	0.0834773	2.15e-05	0.122163	0.472989	0.562649	0.430585	0	0	0.481328	0.278008	0.080914	0.268074	0.209028	0.095	0.101562	0	0.460606	0.746131	0.6	0.27957	0.458333	0.4625	0.449094	0.266875	0.478125	0.0710227	0.707131	0.546417	0.727513	0.969168	0.967502	0.192316	0.0344828	0.849723	0.857314	0.657438
chr22	19826779	19826933	0.959165	0.965843	0.949266	0.962515	0.935674	0.984913	0.950507	0.964934	0.955997	0.940044	0.957092	0.0344783	8.33e-11	0.375375	0.249809	0.535231	0.461092	0	0	0	0	0.19142	0.23798	0.279221	0.0493506	0.237419	0.209563	0.358914	0.101113	0.350649	0.272308	0.47619	0.36039	0.472897	0.277273	0.394481	0.442739	0.627752	0.625722	0.695767	0.918246	0.913879	0.144632	0.0827586	0.712976	0.730028	0.396221
chr22	19826640	19826749	0.959278	0.928302	0.962531	0.995469	0.887771	0.987812	0.906154	0.979916	0.973409	0.947656	0.970764	0.0407143	5.58e-06	0.343193	0.262185	0.578274	0.566074	0	0	0.163636	0.20303	0.186513	0.351356	0	0	0.111812	0	0.380317	0.357143	0.412844	0.0769458	0.201835	0.827408	0.614679	0.111927	0.18578	0.521268	0.925518	0.399341	0.611111	0.890626	0.88702	0.171242	0.103448	0.673051	0.787589	0.600867
chr20	30515197	30515334	0.831515	0.845	0.790606	0.797273	0.377879	0.823636	0.5	0.81605	0.823496	0.844242	0.803333	0.753	0.398167	0.0938148	0.584874	0.592288	0.423529	0	0	0.275362	0.161836	0.0591233	0.241849	0.209246	0	0.0889599	0.117784	0.806901	0.34098	0.656934	0.244879	0.53528	0.506387	0.510314	0.222628	0.19708	0.331785	0.714243	0.472741	0.748677	0.917106	0.914362	0.120491	0.0758621	0.833248	0.786543	0.539812
chr22	34150192	34150302	0.902083	0.89619	0.900714	0.884143	0.901714	0.821429	0.918571	0.950179	0.898619	0.959286	0.922143	0.075	0.000956212	0.368879	0.321914	0.616221	0.372893	0	0	0.513514	0.201201	0.149125	0.277737	0.130303	0.0690909	0.443182	0.146694	0.565289	0.353896	0.409091	0.228739	0.4	0.630682	0.344269	0.138636	0.306818	0.568182	0.771261	0.317237	0.701058	0.903436	0.895593	0.157234	0.0965517	0.649985	0.54663	0.45636
chr22	49334626	49335007	0.89896	0.913091	0.847035	0.909455	0.871818	0.902333	0.959688	0.901941	0.925395	0.893229	0.872931	0.168594	1.76e-09	0.146696	0.497899	0.55184	0.354413	0	0	0.623037	0.526178	0.0712349	0.214675	0.0940507	0.119685	0.319882	0.381174	0.525889	0.674353	0.661417	0.418254	0.346457	0.509843	0.351706	0.304199	0.318898	0.223694	0.726631	0.61168	0.772487	0.969716	0.969522	0.208393	0.0275862	0.83257	0.688159	0.602653
chr22	42125700	42125851	0.896997	0.896424	0.769686	0.940279	0.691196	0.835595	0.876667	0.89634	0.890798	0.668187	0.852479	0.05	0.0668024	0.0909946	0.480931	0.454607	0.489709	0	0	0	0	0.0829227	0.193878	0	0.100662	0.0807119	0	0.457556	0.618732	0.238411	0.722068	0.534216	0.321606	0.443709	0.444371	0.268212	0.338651	0.801356	0.407722	0.727513	0.918389	0.915304	0.246148	0.0758621	0.73821	0.786597	0.431668
chr6	28435438	28435557	0.96419	0.966417	0.963264	0.990167	0.974319	0.99375	0.99375	0.978287	0.994226	0.982778	0.987544	0.142857	2.51e-05	0.222571	0.394958	0.845422	0.403352	0	0	0	0	0.114587	0.249673	0	0.383193	0.102416	0.271199	0.174179	0.327131	0.0756302	0.281919	0.739496	0.641282	0.39167	0.281933	0.510504	0.429717	0.555877	0.671332	0.748677	0.85495	0.849262	0.19054	0.137931	0.808211	0.852183	0.557718
chr22	15869043	15869194	0.965923	0.953564	0.830385	0.938487	0.835756	0.941154	0.952692	0.902278	0.89463	0.865	0.89857	0.0526923	0.44501	0.236915	0.529412	0.411542	0.37195	0	0	0	0	0.0702359	0.143194	0.142384	0.150993	0.0807119	0.32059	0.228778	0.567171	0.298013	0.610981	0.825607	0.321606	0.0771667	0.686755	0.67053	0.18814	0.523297	0.621863	0.793651	0.879662	0.873369	0.281179	0.117241	0.910785	0.740496	0.570416
chr22	23438201	23438298	0.966044	0.959615	0.947308	0.990385	0.935833	1	0.954615	0.978503	1	0.944615	0.986786	0.0807692	0.00190428	0.277999	0.302521	0.545048	0.51294	0	0	0.428571	0.227891	0.162052	0.353769	0.147766	0.0783505	0.125644	0.166354	0.498594	0.561856	0.371134	0.432325	0.453608	0.286082	0.630659	0.0943299	0.208763	0.117151	0.815163	0.234513	0.65873	0.939615	0.936597	0.22837	0.062069	0.739607	0.809917	0.569172
chr22	38619466	38619605	0.896249	0.969939	0.69042	0.89375	0.861254	0.86	0.761429	0.77839	0.818707	0.742136	0.868054	0	0.0231161	0.250088	0.434389	0.495364	0.318117	0	0	0	0	0.0982565	0.0901998	0.309353	0.218705	0.438399	0.116089	0.447351	0.448099	0.647482	0.362033	0.316547	0.29946	0.419143	0.329137	0.534173	0.327011	0.418996	0.520645	0.81746	0.931035	0.929142	0.116071	0.0689655	0.785412	0.714337	0.289378
chr6	84197766	84198267	0.889309	0.928593	0.832652	0.746712	0.905956	0.8865	0.8875	0.817834	0.929415	0.908895	0.814686	0.009	3.16e-07	0.0122697	0.907563	0.464561	0.247257	0	0	0	0	0.0047252	0.105256	0.286094	0.227545	0.291916	0.19325	0.496462	0.481751	0.48503	0.334814	0.73187	0.470808	0.296537	0.353094	0.633234	0.328888	0.412712	0.730907	0.87037	0.930556	0.926808	0.115098	0.0689655	0.92851	0.803039	0.435649
chr20	41575948	41576199	0.888378	0.772	0.853333	0.881778	0.765056	0.93	0.5	0.93311	0.848614	0.564833	0.902373	0	1.19e-05	0.0776938	0.562583	0.505556	0.408087	0.115079	0.246032	0.031746	0.0886243	0.0579534	0.262399	0.199867	0.181673	0.242779	0.192865	0.495473	0.589357	0.286853	0.367562	0.555113	0.386952	0.359778	0.43745	0.295817	0.181094	0.669069	0.645305	0.775132	0.967742	0.96574	0.651516	0.0344828	0.788939	0.737204	0.603662
chr22	20801900	20801993	0.769848	0.912227	0.876136	0.817076	0.930758	0.944091	0.891364	0.881712	0.878843	0.721364	0.921749	0.01375	0.130346	0.432477	0.363025	0.60695	0.25948	0	0	1	0.237589	0.131897	0.18098	0.231183	0.163441	0.524194	0.694037	0.222874	0.502304	0.0967742	0.721471	0.709677	0.298387	0.187938	0.295161	0.508065	0.366569	0.437515	0.406283	0.804233	0.872246	0.86222	0.238819	0.124138	0.75271	0.570533	0.377987
chr22	48439687	48439836	0.757898	0.853922	0.643269	0.83346	0.512021	0.832444	0.638667	0.768936	0.787886	0.518026	0.640523	0.883	0.00755601	0.244259	0.432173	0.52744	0.323799	0	0	0	0	0.098164	0.16349	0.336689	0.204027	0.490772	0	0.510067	0.470278	0.604027	0.168868	0.246085	0.465604	0.31281	0.368456	0.45302	0.38133	0.551379	0.513154	0.793651	0.950256	0.946466	0.111323	0.0482759	0.713381	0.600435	0.395239
chr22	44205462	44205559	0.744788	0.754848	0.714167	0.741167	0.783333	0.757778	0.784444	0.760349	0.746389	0.794667	0.716528	0.842222	0.0208758	0.247074	0.33919	0.632306	0.472352	0	0	0.234694	0.227891	0.142302	0.327468	0	0.235052	0.125644	0	0.427366	0.561856	0.463918	0.17293	0.604811	0.429124	0.21022	0.440206	0.556701	0.117151	0.673203	0.449483	0.669312	0.905292	0.899323	0.276235	0.0896552	0.744984	0.65075	0.694939
chr22	18572471	18572598	0.743637	0.893618	0.701556	0.359808	0.878592	0.498958	0.309167	0.627921	0.911623	0.779995	0.53334	0.971167	0.439919	0.21431	0.4767	0.344229	0.316341	0	0	0.101562	0.174479	0.0863192	0.187892	0.282152	0.359055	0.191929	0.508232	0.217609	0.490439	0.354331	0.396241	0.404199	0.600886	0.321123	0.384252	0.318898	0.313171	0.40454	0.447308	0.828042	0.906632	0.901524	0.153436	0.0896552	0.857933	0.801464	0.61226
chr22	42150832	42150999	0.882656	0.906198	0.729115	0.288333	0.736219	0.883125	0.714688	0.829212	0.89941	0.732917	0.732043	0.92875	0.00516293	0.125329	0.457143	0.559214	0.467279	0	0	0.464286	0.39881	0.0888483	0.227465	0.0429142	0.136527	0.218937	0.0966249	0.248231	0.652695	0.0538922	0.552443	0.39521	0.581587	0.296537	0.566168	0.242515	0.442297	0.624751	0.4005	0.738095	0.916018	0.912185	0.256271	0.0827586	0.653702	0.672788	0.557128
chr22	48959631	48959756	0.97375	0.99	0.921667	0.987083	0.951111	0.960833	0.791667	0.952022	0.994547	0.855139	0.865322	0.045	0.370672	0.15187	0.467533	0.394638	0.415979	0	0	0.539683	0.177249	0.0892154	0.151573	0.172	0	0.2925	0.129091	0.608	0.373714	0.864	0.134194	0.410667	0.3885	0.419478	0.3904	0.54	0.227273	0.618854	0.68137	0.76455	0.904338	0.900268	0.125632	0.0896552	0.845683	0.738849	0.444803
chr6	74128963	74129042	0.881958	0.832708	0.804167	0.927813	0.851333	0.881875	0.7975	0.823765	0.840893	0.75025	0.906111	0.035	0.35947	0.199341	0.460985	0.561564	0.428212	0	0	0	0	0.0993032	0.229592	0.453586	0.0962025	0.154272	0.204258	0.174914	0.394213	0.227848	0.106166	0.649789	0.439082	0.221244	0.656329	0.598101	0.143844	0.587102	0.338422	0.785714	0.851446	0.849773	0.179438	0.137931	0.839179	0.809917	0.621582
chr22	29631703	29631833	0.975952	0.972857	0.959286	0.92	0.937881	0.986923	0.966429	0.971859	0.971917	0.985	0.966246	0.535	0.00954175	0.143646	0.399483	0.470181	0.514179	0.21374	0.473282	0.0992366	0.170483	0.111615	0.181402	0.0551282	0	0	0.124126	0.690909	0.23956	0.830769	0.322581	0.676923	0.106731	0.358528	0.563077	0.519231	0.0874126	0.67477	0.426232	0.71164	0.906733	0.901651	0.207554	0.0896552	0.863517	0.7502	0.484188
chr6	168337579	168337842	0.879415	0.863542	0.871802	0.880311	0.860266	0.826889	0.825637	0.832731	0.885766	0.7677	0.839163	0.08725	1.32e-05	0.0991036	0.676223	0.558402	0.276791	0	0	0	0	0.0364204	0.129768	0.326996	0.202281	0.185361	0.061355	0.367784	0.858501	0.307985	0.797253	0.474018	0.47481	0.276905	0.336312	0.384981	0.367266	0.430508	0.55675	0.825397	0.952422	0.95128	0.205736	0.0482759	0.817072	0.777498	0.471507
chr22	38213462	38213848	0.977131	0.972104	0.934717	0.937867	0.931667	0.992	0.98475	0.955621	0.9671	0.970833	0.944842	0.028	2.24e-15	0.142505	0.396897	0.533865	0.486091	0	0	0.552972	0.230835	0.103826	0.263558	0.148532	0.0787565	0.0631477	0.167216	0.411682	0.484086	0.489637	0.282467	0.493955	0.431347	0.467898	0.379275	0.384715	0.161917	0.793165	0.730286	0.716931	0.96099	0.960163	0.195952	0.0413793	0.834949	0.852901	0.622513
chr6	74121019	74121450	0.872549	0.861739	0.839514	0.877275	0.844848	0.848409	0.5	0.846657	0.860136	0.775739	0.88088	0.0691304	9.51e-09	0.197716	0.766387	0.534217	0.0746427	0	0	0	0	0.020872	0.0664811	0.615236	0.529002	0.395882	0.59903	0.304577	0.451608	0.522042	0.369733	0.442382	0.579466	0.270352	0.233527	0.469838	0.36912	0.0732997	0.69875	0.968254	0.959677	0.958776	0.0247581	0.0413793	0.958871	0.80339	0.462741
chr22	23490134	23490212	0.870107	0.958636	0.889182	0.905693	0.946023	0.894773	0.907879	0.920316	0.902811	0.900545	0.919174	0.0772727	0.0189409	0.383059	0.287395	0.537653	0.3958	0	0	0	0	0.175472	0.266439	0.275641	0.0974359	0.3125	0	0.265734	0.499084	0.346154	0.215054	0.470085	0.533654	0.298774	0.234615	0.605769	0.364219	0.670309	0.635494	0.695767	0.864885	0.863943	0.191691	0.124138	0.695946	0.673112	0.49893
chr6	74129095	74129431	0.867778	0.851333	0.831889	0.866444	0.816711	0.894286	0.856	0.848378	0.854232	0.709778	0.856706	0.0169231	0.000689409	0.054137	0.892734	0.603033	0.191486	0	0	0	0	0.00793444	0.134444	0.298611	0.475	0.326451	0.240124	0.472944	0.625638	0.294643	0.549155	0.501984	0.578125	0.294772	0.263244	0.301339	0.456575	0.331525	0.634797	0.888889	0.957592	0.956909	0.134126	0.0413793	0.828205	0.720068	0.459459
chr6	74160984	74161658	0.858649	0.885607	0.826923	0.83712	0.901282	0.799474	0.699868	0.83303	0.768142	0.521739	0.819643	0.0357143	4.24e-26	0.179139	0.577815	0.601948	0.251612	0	0	0	0	0.0502645	0.133769	0.372156	0.236795	0.253153	0.407	0.369032	0.566024	0.440653	0.559969	0.587537	0.391135	0.177203	0.457047	0.480712	0.26133	0.460307	0.847932	0.851852	0.963337	0.96192	0.155722	0.0344828	0.890361	0.715928	0.527923
chr22	22131059	22131196	0.857342	0.864936	0.82629	0.499167	0.810082	0.8745	0.811389	0.863307	0.900332	0.7935	0.843024	0.0494444	0.144603	0.278527	0.470588	0.381335	0.27941	0	0	0	0	0.0870899	0.1115	0.0523114	0.49927	0.26688	0.353351	0.554745	0.45464	0.591241	0.673417	0.321168	0.405109	0.467788	0.155839	0.19708	0.456204	0.380889	0.511222	0.825397	0.929293	0.926975	0.182358	0.0689655	0.788176	0.705832	0.333634
chr20	42473428	42473639	0.702281	0.933611	0.813684	0.858148	0.847647	0.904211	0.65	0.602134	0.639989	0.668824	0.751068	0.788333	4.24e-06	0.11998	0.487395	0.553687	0.427743	0	0	0.367925	0.210692	0.0778119	0.245203	0.101896	0.144076	0.231043	0.229427	0.261956	0.774882	0.298578	0.437242	0.417062	0.526066	0.331341	0.462559	0.383886	0.188496	0.71726	0.502942	0.753968	0.944068	0.941539	0.225838	0.0551724	0.797637	0.77135	0.667882
chr22	23490006	23490105	0.854641	0.973214	0.812367	0.958	0.875295	0.835909	0.965455	0.869011	0.845932	0.93745	0.926743	0.04	0.250509	0.274221	0.393277	0.520533	0.383464	0	0	0	0	0.118164	0.190123	0.579125	0	0.246212	0.162994	0.767677	0.157287	0.727273	0.254154	0.444444	0.140152	0.529644	0.246465	0.272727	0.229568	0.430066	0.56855	0.780423	0.941847	0.935271	0.0683719	0.062069	0.793156	0.746281	0.383779
chr22	48808409	48808554	0.628107	0.440898	0.626778	0.0213889	0.440278	0.883333	0.715556	0.796772	0.765803	0.455444	0.527245	0.953333	6.4e-06	0.363578	0.326248	0.625435	0.332518	0	0	0	0	0.14312	0.188169	0.247126	0.209655	0	0.111285	0.571787	0.59064	0.931034	0.57842	0.404598	0.334914	0.22099	0.252414	0.465517	0.195925	0.609228	0.489112	0.724868	0.953251	0.948721	0.192512	0.0482759	0.827605	0.678145	0.57249
chr22	40869234	40869523	0.991571	0.98319	0.984381	0.979714	0.994329	0.5	0.960833	0.974468	0.571822	0.978667	0.932784	0.0233824	2.32e-16	0.28438	0.314046	0.680379	0.430784	0	0	0.0965517	0.0770115	0.143942	0.23328	0.148789	0.210381	0.168685	0.167506	0.478138	0.404103	0.560554	0.406295	0.279123	0.432093	0.413269	0.316609	0.233564	0.353885	0.711804	0.742	0.714286	0.975774	0.973608	0.174266	0.0275862	0.726915	0.692971	0.516298
chr6	31647952	31648180	0.610229	0.291571	0.809524	0.903214	0.782071	0.69375	0.781786	0.877991	0.859286	0.756393	0.799316	0.981923	0.00911405	0.00591953	0.779574	0.531623	0.400747	0	0	0.489083	0.0975255	0.0229385	0.23115	0.0942982	0.166667	0.160362	0.283094	0.333333	0.682957	0.355263	0.257499	0.321637	0.882401	0.562166	0.240789	0.207237	0.373804	0.608252	0.388512	0.796296	0.917133	0.915107	0.154647	0.0758621	0.885102	0.960734	0.690105
chr22	32376477	32376597	0.928958	0.933692	0.625282	0.929872	0.876103	0.921154	0.955385	0.899575	0.918604	0.885128	0.936369	0.0538462	0.0292261	0.146781	0.39916	0.656131	0.506902	0	0	0.85124	0.553719	0.112843	0.331852	0	0.0633333	0.304688	0	0.287879	0.583929	0.15	0.0698925	0.305556	0.867188	0.31558	0.4575	0.28125	0.473485	0.860902	0.49556	0.68254	0.894796	0.887425	0.20582	0.103448	0.624809	0.632273	0.708226
chr22	48865339	48865419	0.345089	0.69275	0.821333	0.938	0.86825	0.786667	0.707	0.725879	0.859778	0.52525	0.436206	0.949	0.281059	0.251877	0.341737	0.466113	0.459825	0	0	0.666667	0.55144	0.144771	0.321222	0	0.19	0.304688	0.201705	0.431818	0.486607	0.1125	0.419355	0.366667	0.607031	0.218478	0.4575	0.084375	0.497159	0.732178	0.435485	0.690476	0.879867	0.877114	0.265753	0.110345	0.542813	0.436799	0.605284
chr22	43271058	43271256	0.851889	0.886	0.762556	0.896667	0.870222	0.650769	0.896	0.870036	0.883505	0.872889	0.876704	0.00666667	0.335031	0.215262	0.608644	0.411147	0.220459	0	0	0	0	0.0504367	0.164355	0.506734	0.0383838	0.307765	0.570477	0.55831	0.353896	0.363636	0.550668	1	0.175189	0.132411	0.385101	0.579545	0.200872	0.378656	0.633919	0.854497	0.918055	0.915455	0.173706	0.0758621	0.904745	0.676887	0.467901
[truncated: 56 more columns]
