# Supplementary material for: Profile analysis and prediction of tissue-specific CpG island methylation classes
Source: BMC Bioinformatics. 2009 Apr 21;10:116. doi: 10.1186/1471-2105-10-116 (PMC2683815; doi:10.1186/1471-2105-10-116)
Supplement: Additional file 2 — Results of the Principle Component Analysis. This Excel table contains the Eigenvector plots of the PCA that were used to measure the contribution of each attribute to the principal components as well as the principle components themselves. [file 1471-2105-10-116-S2.xls]

## Sheet: Principle_components
Principle component	Eigenvalue (%)	Cumulative Eigenvalue (%)
1	19.61	19.61
2	16.52	36.13
3	9.95	46.08
4	7.97	54.05
5	7.13	61.18
6	5.92	67.1
7	5.41	72.51
8	4.18	76.69
9	3.29	79.97
10	3	82.98
11	2.55	85.53
12	2.32	87.85
13	2.13	89.97
14	1.91	91.88
15	1.63	93.52
16	1.54	95.06
17	1.43	96.49
18	1.4	97.89
19	0.82	98.71
20	0.52	100

## Sheet: Eigenvector_plots
Principal Component	CpGcluster p-value	Observed/Expected value	Average distance between CpGs	Standard deviation	G+C content	Repetitive element content	Repetitive elements	PhastCon content	PhastCon elements	CG content	GC content	AA content	TT content	TA content	AT content	CA content	TG content	AC content	GT content	AG content	CT content	CC content	GG content	GA content	TC content	Bending	Curvature	Stacking energy	Turns	Twist	Cleavage	Bases per turn	Twist constraint	Tilt constraint	Roll constraint	Shift constraint	Slide constraint	Rise constraint
1	-0.017	0.026	-0.253	0.0048	0.32	0.02	0.056	-0.259	-0.05	0.121	0.154	-0.242	-0.229	-0.271	-0.329	-0.122	-0.091	-0.169	-0.123	-0.092	-0.043	0.133	0.139	-0.105	-0.063	0.37	-0.213	-0.198	-0.064	-0.066	0.104	0.062	-0.15	0.04	0.1	-0.041	-0.109	0.087
2	-0.113	-0.099	0.104	0.043	-0.051	0.011	0.0085	-0.768	-0.337	-0.06	-0.077	0.142	0.073	-0.098	0.034	-0.084	-0.069	-0.021	-0.025	0.123	-0.0045	0.023	0.087	0.112	-0.028	-0.135	0.2	0.079	0.038	0.04	-0.053	-0.037	0.123	0.162	-0.0091	0.212	-0.012	0.068
3	0.253	0.311	-0.151	-0.044	-0.022	-0.0057	-0.013	-0.303	-0.079	0.145	-0.0024	0.064	0.081	0.197	0.082	-0.078	-0.213	-0.015	0.077	-0.138	-0.182	-0.12	-0.064	0.012	0.121	-0.268	-0.289	-0.048	-0.139	-0.142	0.01	0.135	-0.175	-0.25	-0.224	-0.202	0.026	-0.308
4	0.157	0.044	-0.046	-0.011	0.029	0.0067	-0.01	0.055	0.055	0.024	0.018	0.168	-0.274	-0.118	-0.018	0.201	-0.143	0.361	-0.16	0.356	-0.355	-0.141	0.099	0.344	-0.344	0.03	-0.177	-0.037	-0.029	-0.031	0.009	0.028	0.121	-0.0057	0.053	0.116	0.205	-0.0033
5	-0.076	0.059	-0.049	0.039	-0.0066	-0.00059	-0.0035	0.0083	0.0018	0.022	0.044	-0.058	0.109	-0.056	0.183	-0.348	0.334	-0.327	0.311	0.137	-0.09	-0.359	0.306	0.113	-0.198	-0.0095	-0.0081	-0.011	-0.013	-0.012	0.149	0.012	-0.029	-0.12	0.202	-0.125	0.298	0.104
6	-0.127	-0.154	0.124	-0.087	-0.0055	-0.0097	-0.024	0.078	-0.012	-0.075	-0.118	-0.034	-0.091	0.198	-0.338	0.04	0.132	-0.256	0.223	0.226	-0.294	-0.0065	0.187	0.228	0.025	0.045	-0.022	0.053	0.032	0.032	0.03	-0.032	-0.039	-0.021	-0.288	0.059	-0.457	-0.286
7	-0.608	0.124	-0.188	0.177	0.0038	0.046	0.085	-0.038	-0.061	0.047	0.103	0.03	0.02	0.266	0.094	0.19	-0.143	0.045	-0.175	-0.03	-0.239	-0.05	-0.017	-0.072	-0.119	0.163	0.293	-0.044	0.115	0.121	0.015	-0.11	-0.104	-0.213	0.018	-0.215	0.057	-0.1
8	-0.156	0.12	-0.137	-0.036	0.052	0.048	0.071	0.279	0.114	0.077	0.027	0.204	0.042	-0.111	0.186	-0.357	-0.463	-0.395	-0.189	0.206	-0.026	0.113	-0.0034	0.104	0.072	-0.135	0.093	-0.0096	-0.079	-0.082	-0.075	0.077	0.015	0.172	-0.07	0.217	-0.064	0.0055
9	-0.381	0.186	-0.226	0.043	-0.01	-0.112	-0.119	0.1	-0.045	0.067	-0.145	-0.015	-0.051	-0.388	-0.175	-0.112	-0.0041	0.37	0.457	-0.135	0.0061	-0.028	-0.094	0.121	0.199	-0.08	0.056	-0.045	-0.031	-0.032	0.039	0.029	0.035	0.083	-0.152	0.132	0.096	-0.069
10	-0.052	0.101	-0.095	0.024	-0.0036	0.061	0.076	0.0089	0.089	0.023	-0.094	0.059	0.002	0.311	-0.139	-0.415	0.251	0.217	-0.311	-0.397	0.068	0.046	0.092	0.433	-0.144	-0.041	-0.032	0.027	0.0056	0.0046	-0.113	-0.0065	0.017	0.067	-0.066	0.0036	-0.115	0.179
11	-0.148	0.069	0.032	-0.058	-0.074	-0.393	-0.486	-0.064	0.031	0.043	0.147	0.029	0.052	0.037	-0.279	0.047	0.077	-0.132	-0.287	0.226	0.269	-0.208	-0.266	0.2	0.085	-0.042	0.0093	-0.07	-0.085	-0.084	0.018	0.083	-0.062	-0.115	0.146	-0.043	0.0025	0.0077
12	0.172	0.062	0.01	-0.09	-0.045	0.315	0.288	0.077	-0.042	0.026	0.044	0.34	0.044	-0.16	-0.478	0.066	-0.0078	-0.021	-0.103	-0.075	0.142	-0.326	0.141	-0.038	0.146	-0.055	0.346	-0.025	0.004	0.0086	0.042	-0.0034	-0.127	-0.161	0.101	0.062	0.082	-0.119
13	-0.37	-0.1	0.186	-0.078	-0.054	0.326	0.284	-0.038	-0.057	-0.047	-0.052	-0.154	-0.256	0.055	0.113	0.033	-0.043	0.049	-0.07	0.172	0.368	-0.167	0.011	0.146	0.272	-0.0014	-0.4	0.015	-0.094	-0.097	-0.01	0.087	0.055	-0.068	-0.0072	-0.095	0.078	-0.023
14	-0.121	0.138	-0.012	0.197	-0.08	0.186	0.204	0.008	-0.1	0.044	0.162	0.327	0.08	-0.016	-0.123	0.057	0.318	-0.159	0.102	0.054	-0.096	0.135	-0.515	-0.083	-0.205	-0.098	-0.348	-0.039	0.016	0.018	0.068	-0.014	-0.028	0.077	0.102	0.167	-0.08	0.058
15	-0.327	-0.126	0.207	-0.373	0.04	-0.03	0.0031	-0.074	0.351	0.0056	0.01	0.0029	0.418	-0.154	-0.143	0.087	-0.064	0.078	-0.114	-0.162	-0.164	0.0055	0.202	-0.201	-0.186	-0.265	-0.252	0.031	-0.041	-0.041	0.038	0.043	-0.0053	0.012	0.041	0.035	0.032	0.01
16	0.094	0.133	-0.159	0.0028	-0.08	0.139	0.163	-0.332	0.735	-0.027	-0.019	-0.153	0.096	-0.0056	0.011	0.032	0.028	0.0049	0.115	0.211	0.052	0.0093	-0.219	0.159	0.094	0.136	0.157	0.0051	0.066	0.065	0.082	-0.067	0.036	0.02	-0.023	-0.014	-0.044	-0.0038
17	0.024	0.011	-0.103	0.609	-0.079	-0.112	-0.08	0.0092	0.125	-0.131	-0.118	0.133	0.21	-0.05	-0.116	0.049	-0.148	-0.037	-0.073	0.0046	0.109	-0.106	0.315	-0.05	0.165	0.067	-0.391	0.128	0.178	0.176	-0.096	-0.179	0.0087	-0.012	0.015	0.07	0.0038	-0.039
18	-0.105	-0.065	0.06	-0.078	0.022	-0.075	-0.212	-0.155	0.336	-0.00037	0.0061	0.5	-0.583	0.111	0.125	-0.035	0.086	-0.101	0.104	-0.217	0.039	-0.01	0.105	-0.232	0.047	0.036	-0.027	0.007	0.011	0.01	-0.018	-0.0083	-0.038	-0.02	0.006	0.111	0.071	-0.049
19	0.023	0.188	-0.311	-0.607	-0.128	-0.039	-0.033	0.012	-0.199	-0.107	-0.069	0.157	0.125	0.072	0.065	0.015	-0.023	-0.023	0.017	0.041	0.071	-0.0095	0.011	0.019	0.097	0.316	-0.223	0.102	0.247	0.248	0.045	-0.247	0.035	0.033	0.04	0.065	0.026	0.044
20	-0.018	0.038	-0.012	-0.081	0.02	0.106	-0.05	-0.028	0.03	0.035	0.056	-0.054	0.031	-0.075	-0.048	0.013	0.076	-0.055	0.12	0.049	-0.062	-0.061	-0.038	-0.03	-0.043	0.093	-0.012	-0.048	-0.0058	-0.0063	-0.949	0.008	-0.042	-0.044	0.044	-0.031	0.047	-0.015
