# Supplementary material for: Profile analysis and prediction of tissue-specific CpG island methylation classes
Source: BMC Bioinformatics. 2009 Apr 21;10:116. doi: 10.1186/1471-2105-10-116 (PMC2683815; doi:10.1186/1471-2105-10-116)
Supplement: Additional file 6 — Table of variable correlation. Correlation analysis of all attributes shows that each relevant attribute was not replaceable by any other. [file 1471-2105-10-116-S6.xls]

## Sheet: Sheet1
	CpGcluster p-value	Observed/Expected value	Average distance between CpGs	Standard deviation	G+C content	Repetitive element content	Repetitive elements	PhastCon content	PhastCon elements	CG content	GC content	AA content	TT content	TA content	AT content	CA content	TG content	AC content	GT content	AG content	CT content	CC content	GG content	GA content	TC content	Bending	Curvature	Stacking energy	Turns	Twist	Cleavage	Bases per turn	Twist constraint	Tilt constraint	Roll constraint	Shift constraint	Slide constraint	Rise constraint
CpGcluster p-value		0.160736	0.0408323	-0.18754	-0.0354069	-0.0660399	-0.0733876	0.0610066	0.146274	0.0868432	-0.0759357	0.0351477	-0.0301609	0.0272852	0.0350003	0.0438839	-0.0316135	0.134413	0.0237322	-0.052025	0.00462063	-0.0709329	-0.0517069	0.02508	0.05044	-0.14509	-0.365474	0.0101216	-0.397559	-0.403089	-0.0270659	0.399015	-0.0420686	-0.114055	-0.102377	-0.0683339	0.0791002	-0.131126
Observed/Expected value	0.160736		-0.630921	0.111262	-0.0171644	-0.0134763	0.0214673	0.0521541	0.0973986	0.713729	0.16901	0.0990432	0.112449	0.175458	0.130789	-0.18772	-0.293989	0.0940922	0.0799673	-0.270216	-0.231683	-0.291718	-0.240631	0.0542768	0.150022	-0.130328	-0.311419	-0.295665	-0.408065	-0.405747	0.115161	0.407219	-0.497209	-0.575618	-0.22029	-0.473104	0.292361	-0.407359
Average distance between CpGs	0.0408323	-0.630921		-0.172731	-0.666793	-0.0688373	-0.162422	0.0705224	-0.0445983	-0.856529	-0.58891	0.384477	0.365897	0.326063	0.349076	0.298983	0.327559	0.151371	0.148186	0.288584	0.241634	-0.133819	-0.161403	0.142091	0.0796784	-0.548715	0.362934	0.799058	0.312168	0.314281	-0.377717	-0.310839	0.654819	0.201935	-0.136594	0.352444	0.00377655	-0.0125525
Standard deviation	-0.18754	0.111262	-0.172731		0.0340941	0.011985	0.06652	-0.0981096	-0.153547	0.0920985	0.188498	0.0419835	0.0314641	-0.0208855	0.0776801	-0.0501243	0.000338542	-0.0395677	-0.0686089	-0.03464	-0.0206825	-0.0139113	-0.0311917	-0.073809	-0.126775	0.0580926	0.0963583	-0.082847	0.189215	0.190222	-0.0120461	-0.187465	-0.0399243	-0.029355	0.188733	-0.053968	0.146912	0.136579
G+C content	-0.0354069	-0.0171644	-0.666793	0.0340941		0.147254	0.230634	-0.187485	-0.0493207	0.639217	0.688949	-0.661516	-0.647583	-0.610508	-0.647019	-0.268498	-0.214798	-0.333228	-0.286901	-0.192307	-0.135749	0.442903	0.467997	-0.268569	-0.217127	0.848914	-0.407978	-0.899259	-0.336188	-0.338947	0.436604	0.336485	-0.548584	0.179546	0.336823	-0.114456	-0.301986	0.30772
Repetitive element content	-0.0660399	-0.0134763	-0.0688373	0.011985	0.147254		0.783141	-0.0150939	-0.0104508	0.0668114	0.0835353	-0.0602405	-0.0946947	-0.0471757	-0.0291482	-0.106475	-0.0486162	-0.0980722	-0.0750289	-0.0627201	-0.00945985	0.0597249	0.153522	-0.0573061	-0.0409953	0.130085	-0.0309011	-0.0915176	0.00797312	0.00877049	0.0724463	-0.0094598	-0.0792067	0.0281699	0.0526551	-0.0252224	-0.0376637	0.0674963
Repetitive elements	-0.0733876	0.0214673	-0.162422	0.06652	0.230634	0.783141		-0.0503435	-0.036973	0.143711	0.159266	-0.106551	-0.0849841	-0.0939854	-0.0726228	-0.102615	-0.112227	-0.100913	-0.126339	-0.110854	-0.062085	0.148113	0.1528	-0.118114	-0.0821212	0.198564	-0.0466732	-0.169046	0.0252796	0.0266	0.114591	-0.0271706	-0.130909	0.0488737	0.0746424	-0.0349445	-0.0629121	0.0917104
PhastCon content	0.0610066	0.0521541	0.0705224	-0.0981096	-0.187485	-0.0150939	-0.0503435		0.665314	-0.0997539	0.0133819	-0.0395293	0.00412791	0.267665	0.120887	0.257208	0.226283	0.122025	0.107704	-0.0234441	0.0572824	-0.132092	-0.231453	-0.0636586	0.043901	0.0433821	-0.0551793	0.0713847	0.0894394	0.087743	0.00793869	-0.0873248	-0.0383479	-0.274633	-0.00347682	-0.272059	0.0739138	-0.1169
PhastCon elements	0.146274	0.0973986	-0.0445983	-0.153547	-0.0493207	-0.0104508	-0.036973	0.665314		0.0146628	0.0933841	-0.114885	-0.0421368	0.171155	0.039633	0.168073	0.155823	0.0800027	0.0270414	-0.0561048	0.0423485	-0.0829412	-0.145241	-0.062913	0.00872398	0.116087	-0.148392	-0.0452384	-0.0115202	-0.0169126	0.0878573	0.0135664	-0.107493	-0.237198	0.0394606	-0.271711	0.0534401	-0.0624627
CG content	0.0868432	0.713729	-0.856529	0.0920985	0.639217	0.0668114	0.143711	-0.0997539	0.0146628		0.58997	-0.345203	-0.344518	-0.263869	-0.322745	-0.32139	-0.38271	-0.158452	-0.117482	-0.34027	-0.255153	0.0692137	0.0857018	-0.15027	0.0058823	0.427351	-0.502284	-0.828588	-0.612033	-0.61011	0.363147	0.614244	-0.76271	-0.337889	0.029297	-0.442125	0.0205483	-0.142283
GC content	-0.0759357	0.16901	-0.58891	0.188498	0.688949	0.0835353	0.159266	0.0133819	0.0933841	0.58997		-0.437422	-0.386868	-0.353226	-0.363586	-0.00257735	-0.0793753	-0.359191	-0.401579	-0.0636772	-0.0249399	0.165361	0.0744319	-0.419178	-0.311247	0.754783	-0.284567	-0.808726	-0.109331	-0.107814	0.455509	0.112181	-0.575721	-0.149238	0.65122	-0.352737	0.0440521	0.334073
AA content	0.0351477	0.0990432	0.384477	0.0419835	-0.661516	-0.0602405	-0.106551	-0.0395293	-0.114885	-0.345203	-0.437422		0.263867	0.291217	0.394281	0.151578	-0.131139	0.267353	-0.0324334	0.251824	-0.128849	-0.302262	-0.23081	0.313448	-0.0506836	-0.668801	0.34076	0.62462	0.243158	0.244668	-0.405739	-0.240251	0.468057	0.0335403	-0.215211	0.469624	0.279504	-0.216364
TT content	-0.0301609	0.112449	0.365897	0.0314641	-0.647583	-0.0946947	-0.0849841	0.00412791	-0.0421368	-0.344518	-0.386868	0.263867		0.36138	0.457989	-0.0937966	0.139259	-0.0701821	0.235029	-0.109318	0.196097	-0.243489	-0.254064	-0.0854159	0.240641	-0.647249	0.349319	0.622708	0.269502	0.273758	-0.244709	-0.270461	0.176972	-0.127776	-0.153232	-0.057384	0.175241	-0.122845
TA content	0.0272852	0.175458	0.326063	-0.0208855	-0.610508	-0.0471757	-0.0939854	0.267665	0.171155	-0.263869	-0.353226	0.291217	0.36138		0.43948	0.249727	0.157955	0.11254	0.0223277	-0.13883	-0.120588	-0.236726	-0.319428	0.126633	0.156088	-0.457245	0.126731	0.515959	0.224009	0.226396	-0.29819	-0.222164	-0.0334243	-0.556768	-0.502924	-0.436429	-0.0952342	-0.532442
AT content	0.0350003	0.130789	0.349076	0.0776801	-0.647019	-0.0291482	-0.0726228	0.120887	0.039633	-0.322745	-0.363586	0.394281	0.457989	0.43948		0.00584205	-0.0386462	0.155886	0.196029	0.146349	0.0494835	-0.287495	-0.260985	0.030394	0.00608973	-0.605116	0.263524	0.6137	0.168044	0.168288	-0.301507	-0.167183	0.450553	-0.131908	-0.0668961	-0.0803896	0.584445	-0.0248719
CA content	0.0438839	-0.18772	0.298983	-0.0501243	-0.268498	-0.106475	-0.102615	0.257208	0.168073	-0.32139	-0.00257735	0.151578	-0.0937966	0.249727	0.00584205		-0.105161	0.540655	-0.172919	0.211368	-0.1563	0.0281641	-0.411945	-0.157153	-0.0434423	-0.0194854	0.0655001	0.166396	0.346116	0.346144	-0.15843	-0.342302	0.173313	-0.237796	-0.0957191	-0.076173	-0.00273901	-0.307736
TG content	-0.0316135	-0.293989	0.327559	0.000338542	-0.214798	-0.0486162	-0.112227	0.226283	0.155823	-0.38271	-0.0793753	-0.131139	0.139259	0.157955	-0.0386462	-0.105161		-0.0831443	0.452537	-0.0899026	0.185307	-0.291955	0.0509089	0.0660194	-0.226622	0.0153628	0.0796249	0.194704	0.296161	0.297493	0.198754	-0.298007	0.109764	-0.061863	0.289969	-0.13041	0.0762392	0.275203
AC content	0.134413	0.0940922	0.151371	-0.0395677	-0.333228	-0.0980722	-0.100913	0.122025	0.0800027	-0.158452	-0.359191	0.267353	-0.0701821	0.11254	0.155886	0.540655	-0.0831443		-0.143473	-0.0695335	-0.0791278	-0.0620404	-0.333921	0.278724	-0.125828	-0.255155	0.0474235	0.228535	0.118321	0.116716	-0.303309	-0.117736	0.431635	-0.0354318	-0.152637	0.0896036	0.341234	-0.0522793
GT content	0.0237322	0.0799673	0.148186	-0.0686089	-0.286901	-0.0750289	-0.126339	0.107704	0.0270414	-0.117482	-0.401579	-0.0324334	0.235029	0.0223277	0.196029	-0.172919	0.452537	-0.143473		0.0094723	-0.117191	-0.349521	0.027577	-0.0357114	0.217383	-0.299124	-0.000361645	0.228924	-0.0471749	-0.045347	0.182563	0.0463547	-0.0023313	-0.18595	-0.275529	-0.104555	0.112291	-0.319217
AG content	-0.052025	-0.270216	0.288584	-0.03464	-0.192307	-0.0627201	-0.110854	-0.0234441	-0.0561048	-0.34027	-0.0636772	0.251824	-0.109318	-0.13883	0.146349	0.211368	-0.0899026	-0.0695335	0.0094723		-0.339893	-0.309929	0.109331	0.534658	-0.386948	-0.111323	0.125911	0.214142	0.0773127	0.0738759	0.0163884	-0.0790998	0.507763	0.185144	0.114277	0.423014	0.152495	0.00148822
CT content	0.00462063	-0.231683	0.241634	-0.0206825	-0.135749	-0.00945985	-0.062085	0.0572824	0.0423485	-0.255153	-0.0249399	-0.128849	0.196097	-0.120588	0.0494835	-0.1563	0.185307	-0.0791278	-0.117191	-0.339893		0.187414	-0.328692	-0.350621	0.57306	-0.0398388	0.163358	0.135515	0.0116111	0.0142329	-0.155448	-0.0149717	0.112322	0.273596	0.274453	0.0723805	0.0204658	0.420222
CC content	-0.0709329	-0.291718	-0.133819	-0.0139113	0.442903	0.0597249	0.148113	-0.132092	-0.0829412	0.0692137	0.165361	-0.302262	-0.243489	-0.236726	-0.287495	0.0281641	-0.291955	-0.0620404	-0.349521	-0.309929	0.187414		-0.243824	-0.38806	0.148121	0.355414	-0.0206967	-0.249786	0.0252794	0.0219844	-0.160504	-0.0219849	-0.0443088	0.601298	-0.0982279	0.285004	-0.626909	0.262126
GG content	-0.0517069	-0.240631	-0.161403	-0.0311917	0.467997	0.153522	0.1528	-0.231453	-0.145241	0.0857018	0.0744319	-0.23081	-0.254064	-0.319428	-0.260985	-0.411945	0.0509089	-0.333921	0.027577	0.109331	-0.328692	-0.243824		0.153954	-0.392061	0.311155	-0.101165	-0.218333	-0.0551847	-0.0584767	0.309554	0.0513413	-0.119756	0.0510477	0.229137	0.0234445	0.0246017	0.17253
GA content	0.02508	0.0542768	0.142091	-0.073809	-0.268569	-0.0573061	-0.118114	-0.0636586	-0.062913	-0.15027	-0.419178	0.313448	-0.0854159	0.126633	0.030394	-0.157153	0.0660194	0.278724	-0.0357114	0.534658	-0.350621	-0.38806	0.153954		-0.351054	-0.293561	0.0417508	0.255113	-0.111766	-0.115197	-0.130349	0.107419	0.45042	0.0995724	-0.21897	0.33239	0.0876975	-0.0657846
TC content	0.05044	0.150022	0.0796784	-0.126775	-0.217127	-0.0409953	-0.0821212	0.043901	0.00872398	0.0058823	-0.311247	-0.0506836	0.240641	0.156088	0.00608973	-0.0434423	-0.226622	-0.125828	0.217383	-0.386948	0.57306	0.148121	-0.392061	-0.351054		-0.268092	0.0264704	0.146665	-0.235994	-0.231919	-0.202286	0.234519	-0.240143	-0.115029	-0.496012	-0.128439	-0.307539	-0.421945
Bending	-0.14509	-0.130328	-0.548715	0.0580926	0.848914	0.130085	0.198564	0.0433821	0.116087	0.427351	0.754783	-0.668801	-0.647249	-0.457245	-0.605116	-0.0194854	0.0153628	-0.255155	-0.299124	-0.111323	-0.0398388	0.355414	0.311155	-0.293561	-0.268092		-0.242087	-0.817532	-0.0171114	-0.0187626	0.440272	0.016825	-0.46157	0.0858596	0.488605	-0.206584	-0.243747	0.373044
Curvature	-0.365474	-0.311419	0.362934	0.0963583	-0.407978	-0.0309011	-0.0466732	-0.0551793	-0.148392	-0.502284	-0.284567	0.34076	0.349319	0.126731	0.263524	0.0655001	0.0796249	0.0474235	-0.000361645	0.125911	0.163358	-0.0206967	-0.101165	0.0417508	0.0264704	-0.242087		0.480173	0.624295	0.633127	-0.276432	-0.624435	0.434896	0.242763	0.0539555	0.318345	0.0777379	0.162692
Stacking energy	0.0101216	-0.295665	0.799058	-0.082847	-0.899259	-0.0915176	-0.169046	0.0713847	-0.0452384	-0.828588	-0.808726	0.62462	0.622708	0.515959	0.6137	0.166396	0.194704	0.228535	0.228924	0.214142	0.135515	-0.249786	-0.218333	0.255113	0.146665	-0.817532	0.480173		0.423335	0.423359	-0.503276	-0.424376	0.698554	0.107968	-0.340964	0.334665	0.135938	-0.159462
Turns	-0.397559	-0.408065	0.312168	0.189215	-0.336188	0.00797312	0.0252796	0.0894394	-0.0115202	-0.612033	-0.109331	0.243158	0.269502	0.224009	0.168044	0.346116	0.296161	0.118321	-0.0471749	0.0773127	0.0116111	0.0252794	-0.0551847	-0.111766	-0.235994	-0.0171114	0.624295	0.423335		0.999066	-0.169469	-0.998561	0.382782	0.141422	0.208645	0.172142	0.0328193	0.224793
Twist	-0.403089	-0.405747	0.314281	0.190222	-0.338947	0.00877049	0.0266	0.087743	-0.0169126	-0.61011	-0.107814	0.244668	0.273758	0.226396	0.168288	0.346144	0.297493	0.116716	-0.045347	0.0738759	0.0142329	0.0219844	-0.0584767	-0.115197	-0.231919	-0.0187626	0.633127	0.423359	0.999066		-0.168476	-0.998731	0.378952	0.136706	0.209398	0.168684	0.0345795	0.222588
Cleavage	-0.0270659	0.115161	-0.377717	-0.0120461	0.436604	0.0724463	0.114591	0.00793869	0.0878573	0.363147	0.455509	-0.405739	-0.244709	-0.29819	-0.301507	-0.15843	0.198754	-0.303309	0.182563	0.0163884	-0.155448	-0.160504	0.309554	-0.130349	-0.202286	0.440272	-0.276432	-0.503276	-0.169469	-0.168476		0.166719	-0.40662	-0.20352	0.326115	-0.297677	0.0632842	0.0868351
Bases per turn	0.399015	0.407219	-0.310839	-0.187465	0.336485	-0.0094598	-0.0271706	-0.0873248	0.0135664	0.614244	0.112181	-0.240251	-0.270461	-0.222164	-0.167183	-0.342302	-0.298007	-0.117736	0.0463547	-0.0790998	-0.0149717	-0.0219849	0.0513413	0.107419	0.234519	0.016825	-0.624435	-0.424376	-0.998561	-0.998731	0.166719		-0.385048	-0.142985	-0.210016	-0.172767	-0.0339561	-0.227543
Twist constraint	-0.0420686	-0.497209	0.654819	-0.0399243	-0.548584	-0.0792067	-0.130909	-0.0383479	-0.107493	-0.76271	-0.575721	0.468057	0.176972	-0.0334243	0.450553	0.173313	0.109764	0.431635	-0.0023313	0.507763	0.112322	-0.0443088	-0.119756	0.45042	-0.240143	-0.46157	0.434896	0.698554	0.382782	0.378952	-0.40662	-0.385048		0.572602	0.0587251	0.697126	0.286913	0.345782
Tilt constraint	-0.114055	-0.575618	0.201935	-0.029355	0.179546	0.0281699	0.0488737	-0.274633	-0.237198	-0.337889	-0.149238	0.0335403	-0.127776	-0.556768	-0.131908	-0.237796	-0.061863	-0.0354318	-0.18595	0.185144	0.273596	0.601298	0.0510477	0.0995724	-0.115029	0.0858596	0.242763	0.107968	0.141422	0.136706	-0.20352	-0.142985	0.572602		0.18889	0.850181	-0.244481	0.635388
Roll constraint	-0.102377	-0.22029	-0.136594	0.188733	0.336823	0.0526551	0.0746424	-0.00347682	0.0394606	0.029297	0.65122	-0.215211	-0.153232	-0.502924	-0.0668961	-0.0957191	0.289969	-0.152637	-0.275529	0.114277	0.274453	-0.0982279	0.229137	-0.21897	-0.496012	0.488605	0.0539555	-0.340964	0.208645	0.209398	0.326115	-0.210016	0.0587251	0.18889		0.0150426	0.476793	0.809463
Shift constraint	-0.0683339	-0.473104	0.352444	-0.053968	-0.114456	-0.0252224	-0.0349445	-0.272059	-0.271711	-0.442125	-0.352737	0.469624	-0.057384	-0.436429	-0.0803896	-0.076173	-0.13041	0.0896036	-0.104555	0.423014	0.0723805	0.285004	0.0234445	0.33239	-0.128439	-0.206584	0.318345	0.334665	0.172142	0.168684	-0.297677	-0.172767	0.697126	0.850181	0.0150426		-0.12874	0.338495
Slide constraint	0.0791002	0.292361	0.00377655	0.146912	-0.301986	-0.0376637	-0.0629121	0.0739138	0.0534401	0.0205483	0.0440521	0.279504	0.175241	-0.0952342	0.584445	-0.00273901	0.0762392	0.341234	0.112291	0.152495	0.0204658	-0.626909	0.0246017	0.0876975	-0.307539	-0.243747	0.0777379	0.135938	0.0328193	0.0345795	0.0632842	-0.0339561	0.286913	-0.244481	0.476793	-0.12874		0.25418
Rise constraint	-0.131126	-0.407359	-0.0125525	0.136579	0.30772	0.0674963	0.0917104	-0.1169	-0.0624627	-0.142283	0.334073	-0.216364	-0.122845	-0.532442	-0.0248719	-0.307736	0.275203	-0.0522793	-0.319217	0.00148822	0.420222	0.262126	0.17253	-0.0657846	-0.421945	0.373044	0.162692	-0.159462	0.224793	0.222588	0.0868351	-0.227543	0.345782	0.635388	0.809463	0.338495	0.25418
